# Supplementary material for: Benthic and fish community composition on mesophotic reefs in Grand Cayman
Source: PeerJ. 2024 Aug 29;12:e17763. doi: 10.7717/peerj.17763 (PMC11366224; doi:10.7717/peerj.17763)
Supplement: Supplemental Information 1 — The dataset and code used to create Figures 2, 3, 4 and a part of Figure 7 as well as for the data analysis. [file peerj-12-17763-s001.zip]

Archive with 3 entries (3 files):
- plot_fish_rework.R
- gc_meso_fish.csv
- ordination lhp rework.R
