# Supplementary material for: Benthic and fish community composition on mesophotic reefs in Grand Cayman
Source: PeerJ. 2024 Aug 29;12:e17763. doi: 10.7717/peerj.17763 (PMC11366224; doi:10.7717/peerj.17763)
Supplement: Supplemental Information 1 — The dataset and code used to create Figures 2, 3, 4 and a part of Figure 7 as well as for the data analysis. [file peerj-12-17763-s001.zip › plot_fish_rework.R]

#########################################################################################
######################### CCMI Banks project - Lucas lead ################################
#########################################################################################

# objective: Benthic and fish analysis  
# Author: Jack Johnson (jackvjohnson@hotmail.com)
# Lucas Le Gall (legall.lucas.llg@gmail.com)
# Date created: April 2023


# clear workspace
rm(list=ls())


#########################################################################################
#################################### Set up #############################################

library(tidyverse)
library(fishualize)
library(patchwork)
library(FSA)
library(vegan)
library(cowplot)
#########################################################################################
################################ working directories ####################################

data_wd <- "C:/Users/CCMI/Desktop/gc_coral_data/data"

output_wd <- "C:/Users/CCMI/Desktop/gc_coral_data/output" 


fish_df <- read.csv(file=file.path(data_wd, "gc_meso_fish.csv") , fileEncoding="UTF-8-BOM")

########################################################################################
############################# set my own theme for figures #############################

my_theme <- theme_classic() +
  theme(axis.title.x = element_text(size = 22, color = "black"), axis.title.y = element_text(size = 22, color = "black"), text=element_text(size=16)) +
  theme(axis.text.y = element_text(size=18, color="black"), axis.text.x = element_text(size=18, color="black", angle = 0, vjust = .0)) +
  theme(legend.text = element_text(size = 16),
        legend.title = element_text(size = 18, face = "bold")) 

#######################################################################################
############################## Fish boxplots ##########################################

summary(fish_df)


# check and remove any occurances of 0 within the fish count - can't have recorded a fish that wasn't on the transect.... 
summary(fish_df$count)
summary(fish_df$biomass)

fish_df <- subset(fish_df, count !=0)


# group fish data by transects and foodweb

transect_fish <- fish_df %>% group_by(site, observer, transect, fish_spp, foodweb) %>% 
  summarise(total_count = sum(count), total_bio = sum(biomass))
summary(transect_fish)

site_sum <- transect_fish %>% 
  group_by(site, transect) %>% 
  summarise(sum_biomass = sum(total_bio), sum_count = sum(total_count), richness = n_distinct(fish_spp), diversity = diversity(total_count, "shannon"))
summary(site_sum)

trophic_sum <- transect_fish %>% 
  group_by(foodweb, transect) %>% 
  summarise(sum_biomass = sum(total_bio), sum_count = sum(total_count), richness = n_distinct(fish_spp), diversity = diversity(total_count, "shannon")) 

summary(trophic_sum)


####plot sites

ggplot(site_sum, aes(site, richness)) +
  geom_boxplot()

ggplot(site_sum, aes(site, sum_biomass)) +
  geom_boxplot()

ggplot(site_sum, aes(site, sum_count)) +
  geom_boxplot()

ggplot(site_sum, aes(site, diversity)) +
  geom_boxplot()


###plot trophic

ggplot(trophic_sum, aes(foodweb, richness)) +
  geom_boxplot()

ggplot(trophic_sum, aes(foodweb, sum_biomass)) +
  geom_boxplot()

ggplot(trophic_sum, aes(foodweb, sum_count)) +
  geom_boxplot()

ggplot(trophic_sum, aes(foodweb, diversity))+
  geom_boxplot()

##################Plotting more nicely
########## sites

p_srich <- ggplot(site_sum, aes(x = site,y = richness, group = site, fill=site)) +
  geom_boxplot(width = 0.5, position = position_dodge(width = 0.8)) +
  my_theme +
  labs(x = "", y = "Species richness
  (species/transect)", fill = "Site") +
  theme(axis.text.y = element_text(size = 10)) +
  theme(axis.text.x = element_text(angle = 45, vjust = 1, hjust = 1)) +
  theme(axis.text.x = element_blank()) +
  theme(axis.title.y = element_text(size = 15)) +
  guides(fill = FALSE)+
  scale_fill_brewer(palette = "Set3")
p_srich


p_sbio <- ggplot(site_sum, aes(x = site,y=sum_biomass, group = site, fill=site)) +
  geom_boxplot(width = 0.5, position = position_dodge(width = 0.8)) +
  my_theme +
  labs(x = "", y = "Biomass
  (g/transect)", fill = "Site") +
  theme(axis.text.y = element_text(size = 10)) +
  theme(axis.text.x = element_text(angle = 45, vjust = 1, hjust = 1)) +
  theme(axis.text.x = element_blank()) +
  theme(axis.title.y = element_text(size = 15)) +
  guides(fill = FALSE)+
  scale_fill_brewer(palette = "Set3")
p_sbio


p_scount <- ggplot(site_sum, aes(x = site, y = sum_count, group = site, fill = site)) +
  geom_boxplot(width = 0.5, position = position_dodge(width = 0.8)) +
  my_theme +
  labs(x = "", y = "Density 
  ((n)fish/transect)", fill = "Site") +
  theme(axis.text.y = element_text(size = 10)) +
  theme(axis.text.x = element_text(angle = 45, vjust = 1, hjust = 1)) +
  theme(axis.title.y = element_text(size = 15)) +
  guides(fill = FALSE)+
  scale_x_discrete(labels = c(
    "Ghost_Mountain" = "Ghost Mountain",
    "La_Mesa" = "La Mesa",
    "Lighthouse_Point" = "Lighthouse Point",
    "Roundabout" = "Roundabout"))+
    scale_fill_brewer(palette = "Set3")
p_scount

p_sdiv <- ggplot(site_sum, aes(x = site, y = diversity, group = site, fill = site)) +
  geom_boxplot(width = 0.5, position = position_dodge(width = 0.8)) +
  my_theme +
  labs(x = "", y = "Diversity 
  (Shannon Index)", fill = "Site") +
  theme(axis.text.y = element_text(size = 10)) +
  theme(axis.text.x = element_text(angle = 45, vjust = 1, hjust = 1)) +
  theme(axis.title.y = element_text(size = 15)) +
  guides(fill = FALSE)+
  scale_x_discrete(labels = c(
    "Ghost_Mountain" = "Ghost Mountain",
    "La_Mesa" = "La Mesa",
    "Lighthouse_Point" = "Lighthouse Point",
    "Roundabout" = "Roundabout"))+
  scale_fill_brewer(palette = "Set3")
p_sdiv

#figure for publication
p_srich + p_sbio + p_scount + p_sdiv + plot_layout(ncol = 2, widths = c(2, 2)) + guide_area() + plot_annotation(tag_levels = list(c('A', 'B', 'C', 'D'))) & theme(plot.tag = element_text(size = 30))

png(file=file.path(output_wd, "siteFish_Boxplots_FIGURE2.png"), height = 4000, width = 4000, res = 350)
p_srich + p_sbio + p_scount + p_sdiv + plot_layout(ncol = 2, widths = c(2, 2)) + guide_area() + plot_annotation(tag_levels = list(c('A', 'B', 'C', 'D'))) & theme(plot.tag = element_text(size = 30))
dev.off()

########## trophic

p_trich <- ggplot(trophic_sum, aes(x = foodweb,y=richness, group = foodweb, fill=foodweb)) +
  geom_boxplot(width = 0.5, position = position_dodge(width = 0.8)) +
  my_theme +
  labs(x = "", y = " Species richness
  (species/transect)", fill = "Site") +
  theme(axis.text.y = element_text(size = 10)) +
  theme(axis.text.x = element_text(angle = 45, vjust = 1, hjust = 1)) +
  theme(axis.text.x = element_blank()) +
  theme(axis.title.y = element_text(size = 15)) +
  guides(fill = FALSE)+
  scale_fill_brewer(palette = "Set2")
p_trich

p_tbio <- ggplot(trophic_sum, aes(x = foodweb,y=sum_biomass, group = foodweb, fill=foodweb )) +
  geom_boxplot(width = 0.5, position = position_dodge(width = 0.8)) +
  my_theme +
  labs(x = "", y = "Biomass
  (g/transect)", fill = "Site") +
  theme(axis.text.y = element_text(size = 10)) +
  theme(axis.text.x = element_text(angle = 45, vjust = 1, hjust = 1)) +
  theme(axis.text.x = element_blank()) +
  theme(axis.title.y = element_text(size = 15)) +
  guides(fill = FALSE)+
  scale_fill_brewer(palette = "Set2")
p_tbio

p_tcount <- ggplot(trophic_sum, aes(x = foodweb, y = sum_count, group = foodweb, fill=foodweb)) +
  my_theme +
  geom_boxplot(width = 0.5, position = position_dodge(width = 0.8)) +
  labs(x = "", y = "Density 
  ((n)fish/transect)", fill = "Site") +
  theme(axis.text.y = element_text(size = 10)) +
  theme(axis.text.x = element_text(angle = 45, vjust = 1, hjust = 1)) +
  theme(axis.title.y = element_text(size = 15)) +
  guides(fill = FALSE)+
  scale_fill_brewer(palette = "Set2")
p_tcount

p_tdiv <- ggplot(trophic_sum, aes(x = foodweb, y = diversity, group = foodweb, fill=foodweb)) +
  my_theme +
  geom_boxplot(width = 0.5, position = position_dodge(width = 0.8)) +
  labs(x = "", y = "Diversity 
  (Shannon Index)", fill = "Site") +
  theme(axis.text.y = element_text(size = 10)) +
  theme(axis.text.x = element_text(angle = 45, vjust = 1, hjust = 1)) +
  theme(axis.title.y = element_text(size = 15)) +
  guides(fill = FALSE)+
  scale_fill_brewer(palette = "Set2")
p_tdiv

#figure for publication
p_trich + p_tbio + p_tcount + p_tdiv + plot_layout(ncol = 2, widths = c(2, 2)) + guide_area() + plot_annotation(tag_levels = list(c('A', 'B', 'C', 'D'))) & theme(plot.tag = element_text(size = 30))

png(file=file.path(output_wd, "trophFish_Boxplots_FIGURE2.png"), height = 4000, width = 4000, res = 350)
p_trich + p_tbio + p_tcount + p_tdiv + plot_layout(ncol = 2, widths = c(2, 2)) + guide_area() + plot_annotation(tag_levels = list(c('A', 'B', 'C', 'D'))) & theme(plot.tag = element_text(size = 30))
dev.off()

###################################data exploration and values

summary(trophic_sum)

sum_invertivore <- trophic_sum %>%
  filter(foodweb == "Invertivore")

summary(sum_invertivore)

sum_macrocarnivore <- trophic_sum %>%
  filter(foodweb == "Macrocarnivore")
summary(sum_macrocarnivore)

############################pvalue, significant difference tests###############

##############################################################################
############################Trophic guild###################################

#biomass
kruskal.test(sum_biomass~foodweb, data = trophic_sum)
#data:  sum_biomass by foodweb
#Kruskal-Wallis chi-squared = 9.6222, df = 4, p-value = 0.0473
FSA::dunnTest(sum_biomass~foodweb, data = trophic_sum, method = "sidak")

#abundance
kruskal.test(sum_count~foodweb, data = trophic_sum)
#data:  sum_count by foodweb
#Kruskal-Wallis chi-squared = 17.031, df = 4, p-value = 0.001906
FSA::dunnTest(sum_count~foodweb, data = trophic_sum, method = "holm")

#richness
kruskal.test(richness~foodweb, data = trophic_sum)
#data:  richness by foodweb
#Kruskal-Wallis chi-squared = 12.169, df = 4, p-value = 0.01613
FSA::dunnTest(richness~foodweb, data = trophic_sum)

# function for standard error
standard_error <- function(x) sd(x)/sqrt(length(x))

# get medians and standard error
tapply(trophic_sum$sum_biomass, trophic_sum$foodweb, median)
tapply(trophic_sum$sum_biomass, trophic_sum$foodweb, mean)
tapply(trophic_sum$sum_biomass, trophic_sum$foodweb, standard_error)

# get medians and standard error
tapply(trophic_sum$sum_count, trophic_sum$foodweb, median)
tapply(trophic_sum$sum_count, trophic_sum$foodweb, mean)
tapply(trophic_sum$sum_count, trophic_sum$foodweb, standard_error)

# get medians and standard error
tapply(trophic_sum$richness, trophic_sum$foodweb, median)
tapply(trophic_sum$richness, trophic_sum$foodweb, mean)
tapply(trophic_sum$richness, trophic_sum$foodweb, standard_error)

sum_omnivore <- trophic_sum %>%
  filter(foodweb == "Omnivore")

summary(sum_omnivore)

# get medians and standard error
tapply(trophic_sum$sum_count, trophic_sum$foodweb, median)
tapply(trophic_sum$sum_count, trophic_sum$foodweb, standard_error)

sum_planktivore <- trophic_sum %>%
  filter(foodweb == "Planktivore")

summary(sum_planktivore)

#######################################################################
############################Sites######################################

#biomass
kruskal.test(sum_biomass~site, data = site_sum)
#data:  sum_biomass by site
#Kruskal-Wallis chi-squared = 4.6559, df = 3, p-value = 0.1988
FSA::dunnTest(sum_biomass~site, data = site_sum)

#density
kruskal.test(sum_count~site, data = site_sum)
#data:  sum_count by site
#Kruskal-Wallis chi-squared = 9.1522, df = 3, p-value = 0.02733
FSA::dunnTest(sum_count~site, data = site_sum)

#richness
kruskal.test(richness~site, data = site_sum)
#ddata:  richness by site
#Kruskal-Wallis chi-squared = 5.803, df = 3, p-value = 0.1216
FSA::dunnTest(richness~site, data = site_sum)

# Biomass median, average and standard error
tapply(site_sum$sum_biomass, site_sum$site, median)
tapply(site_sum$sum_biomass, site_sum$site, mean)
tapply(site_sum$sum_biomass, site_sum$site, standard_error)

# Density median, average and standard error
tapply(site_sum$sum_count, site_sum$site, median)
tapply(site_sum$sum_count, site_sum$site, mean)
tapply(site_sum$sum_count, site_sum$site, standard_error)

# Richness median, average and standard error
tapply(site_sum$richness, site_sum$site, median)
tapply(site_sum$richness, site_sum$site, mean)
tapply(site_sum$richness, site_sum$site, standard_error)


###################count of total number of unique species
unique_species <- fish_df %>%
  distinct(site, fish_spp) %>% # Remove same combinations of site and specie
  group_by(site) %>%
  summarise(unique_species = n())  

###################count of total biomass for sites

biomass_sum2 <- transect_fish %>% group_by( site) %>% summarise(sum_biomass = sum(total_bio), sum_count = sum(total_count), richness = n_distinct(fish_spp), diversity = diversity(total_count, "shannon"))
summary(site_sum)

################count total elements for trophic guilds

transect_fish2 <- fish_df %>% group_by(site,transect,foodweb) %>% 
  summarise(total_count = sum(count), total_bio = sum(biomass), richness = n_distinct(fish_spp), diversity = diversity(total_count, "shannon"))
summary(transect_fish)


#############standard error

all_macrocarnivore <- transect_fish %>%
  filter(foodweb == "Macrocarnivore")
summary(all_macrocarnivore)

mean_biomass_macrocar <- mean(all_macrocarnivore$total_bio)
std_error_biomass <- sd(all_macrocarnivore$total_bio) / sqrt(length(all_macrocarnivore$total_bio))


################################################################

test_df <- fish_df %>%
  group_by(site, observer, transect, fish_spp, foodweb) %>% 
  summarise(mean_biomass = sum(biomass)/(length(unique(transect))),
            mean_abundance = sum(count)/length(unique(transect)),
            mean_richness = n_distinct(fish_spp)/length(unique(transect)))


transect_fish <- fish_df %>% group_by(site, observer, transect, fish_spp, foodweb) %>% 
  summarise(total_count = sum(count), total_bio = sum(biomass))
summary(transect_fish)


#######################################################################
################# fish heatmap and boxplots###############


transect_fish <- fish_df %>% group_by(site, transect, fish_spp, common_family, foodweb) %>% 
  summarise(total_den = sum(count), sps_bio = sum(biomass))

transect_fish <- transect_fish %>% 
  group_by(site,transect) %>%
  mutate(perc_biomass = (sps_bio/sum(sps_bio))*100) %>%
  ungroup()

tot_fish_site <- fish_df %>% group_by(site, fish_spp, common_family, foodweb) %>% 
  summarise(total_den = sum(count)/60, sps_bio = sum(biomass)/60)
  
tot_fish_site <- tot_fish_site %>% 
  group_by(site) %>%
  mutate(perc_biomass = (sps_bio/sum(sps_bio))*100) %>%
  ungroup()
  
tot_fish_site <- tot_fish_site %>% 
  group_by(site) %>%
  mutate(perc_dens = (total_den/sum(total_den))*100) %>%
  ungroup()

tot_fish_site$fish_spp <- gsub("_", " ", tot_fish_site$fish_spp)


#########median calc

medianfish <- tot_fish_site %>%
  group_by(common_family)%>%
  summarise(denstot=sum(total_den), )

familly_of_interest <- "basslet"

median_value <- tot_fish_site %>%
  filter(common_family == species_of_interest) %>%
  summarise(median_value = median(total_den, na.rm = TRUE)) %>%
  pull(median_value)


# bar graphs 

freq_bio_bar <- ggplot(data = tot_fish_site, aes(x= perc_biomass, y = common_family)) +
  geom_bar(aes(y=reorder(common_family, perc_biomass, mean, order = TRUE)), stat = "summary", fun.y = "mean", position = "dodge", color = "black", fill = "orange") + 
  stat_summary(geom = "errorbar", fun.data = mean_se) +
  my_theme+
  labs(x = "Mean % Biomass per family", y = "")+ 
  theme_classic() + theme(legend.position = "None") + 
  theme(axis.text = element_text(size = 16), axis.text.x = element_text(angle = 45, hjust=1), axis.title = element_text(size = 20))  + 
  theme(axis.text.y = element_text(face = "italic"))

freq_bio_bar

freq_dens_bar <- ggplot(data = tot_fish_site, aes(x= perc_dens, y = common_family)) + 
  geom_bar(aes(y=reorder(common_family, perc_dens, mean, order = TRUE)), stat = "summary", fun.y = "mean", position = "dodge", color = "black", fill = "steelblue") + 
  stat_summary(geom = "errorbar", fun.data = mean_se) + 
  labs(x = "Mean % Density per family", y = "Common family names")+ 
  theme_classic() + 
  theme(legend.position = "None") + 
  theme(axis.text = element_text(size = 16), axis.text.x = element_text(angle = 45, hjust=1), axis.title = element_text(size = 20))  + 
  theme(axis.text.y = element_text(face = "italic"))
freq_dens_bar

#heatmap 

heatmap_freq_den <- ggplot(data = tot_fish_site, aes(x = site, y = factor(fish_spp, levels = rev(unique(sort(fish_spp)))), fill = perc_dens)) + 
  geom_tile(color = "black", width = 0.85) +
  scale_fill_gradientn(colours = RColorBrewer::brewer.pal(9, "Blues")) + 
  scale_x_discrete(name = "", labels = c("Ghost Mountain", "La Mesa", "Lighthouse Point", "Roundabout")) +
  ylab("") +
  labs(fill = "Average % 
  Density", title = "", size = 20) + 
  theme_classic() + 
  theme(axis.text = element_text(size = 14), axis.title = element_text(size = 20, face = "bold")) + 
  theme(axis.text.x = element_text(size=20, angle = 45, hjust = 1)) + 
  theme(axis.text.y = element_text(size=18, face = "italic"))+
  theme(legend.text = element_text(size = 16),legend.title = element_text(size = 18))
heatmap_freq_den

heatmap_freq_bio <- ggplot(data = tot_fish_site, aes(x = site, y = factor(fish_spp, levels = rev(unique(sort(fish_spp)))), fill = perc_biomass)) + 
  geom_tile(color = "black", width = 0.85)+
  scale_fill_gradientn(colours = RColorBrewer::brewer.pal(9, "Oranges")) + 
  scale_x_discrete(name = "", labels = c("Ghost Mountain", "La Mesa", "Lighthouse Point", "Roundabout")) +
  ylab("") +
  theme(axis.text.y = element_blank()) +
  labs(fill = "Average % 
  Biomass", title = "", size=20) + 
  theme_classic() + 
  theme(axis.text=element_text(size=14), axis.title=element_text(size=20,face="bold")) + 
  theme(axis.text.x = element_text(size= 20, angle = 45, hjust = 1)) + 
  theme(axis.text.y = element_blank())+
  theme(legend.text = element_text(size = 16),legend.title = element_text(size = 18))
heatmap_freq_bio


combined_plots <- ( freq_dens_bar + freq_bio_bar ) /
  (heatmap_freq_den+heatmap_freq_bio ) 

png(file = file.path(output_wd, "Fish_sps_FIGURE.png"), height = 8000, width = 8000, res = 350)
print(combined_plots)
dev.off()


################Comparison foodweb density and biomass between sites##################################################################

tot_foodweb_site <- tot_fish_site %>%
  group_by(site, foodweb)%>%
  summarise(
    tot_biomass = sum(sps_bio),
    tot_den = sum(total_den),
    perc_bio = sum(perc_biomass),
    perc_density = sum(perc_dens))
  

heatmap_foodweb_bio <- ggplot(tot_foodweb_site, aes(site, perc_bio, fill = foodweb)) +
  geom_bar(stat="identity", width = 0.5) +
  coord_flip() +
  scale_fill_viridis_d(option = "turbo", begin = 0, end =1, alpha = 1)+
  theme_classic() +
  theme(axis.title.x = element_text(size = 22, color = "black"), axis.title.y = element_text(size = 22, color = "black"), text=element_text(size=16)) +
  theme(axis.text.y = element_text(size=18, color="black"), axis.text.x = element_text(size=18, color="black", angle = 0, vjust = .0)) +
  theme(legend.text = element_text(size = 16),
        legend.title = element_text(size = 18, face = "bold")) +
  scale_x_discrete(labels = c("Ghost Mountain", "La Mesa", "LH Point", "Roundabout")) +
  labs(y= "Biomass (%)", x="", fill = "foodweb") +
  theme(legend.position = "right")
heatmap_foodweb_bio

heatmap_foodweb_dens <- ggplot(tot_foodweb_site, aes(site, perc_density, fill = foodweb)) +
  geom_bar(stat="identity", width = 0.5) +
  coord_flip() +
  scale_fill_viridis_d(option = "turbo", begin = 0, end =1, alpha = 1)+
  theme_classic() +
  theme(axis.title.x = element_text(size = 22, color = "black"), axis.title.y = element_text(size = 22, color = "black"), text=element_text(size=16)) +
  theme(axis.text.y = element_text(size=18, color="black"), axis.text.x = element_text(size=18, color="black", angle = 0, vjust = .0)) +
  theme(legend.text = element_text(size = 16),
        legend.title = element_text(size = 18, face = "bold")) +
  scale_x_discrete(labels = c("Ghost Mountain", "La Mesa", "LH Point", "Roundabout")) +
  labs(y= "density (%)", x="", fill = "foodweb") +
  theme(legend.position = "right")
heatmap_foodweb_dens

png(file = file.path(output_wd, "Fish_foodweb_FIGURE.png"), height = 4000, width = 4000, res = 350)
heatmap_foodweb_dens / heatmap_foodweb_bio
dev.off()

#######################################median values

tapply(tot_fish_site$perc_dens, tot_fish_site$common_family, mean)
tapply(tot_fish_site$perc_dens, tot_fish_site$common_family, standard_error)

tapply(tot_fish_site$perc_biomass, tot_fish_site$common_family, mean)
tapply(tot_fish_site$perc_biomass, tot_fish_site$common_family, standard_error)


##############################################################################################
##############Shannon diversity index ########################################################

############### Shannon diversity index values for sites

#Shapiro-Wilk normality test
shapiro.test(site_sum$diversity)
#data:  site_sum$diversity
#W = 0.97499, p-value = 0.9116
#It's normally distributed

#conduction ANOVA on the average value of Shannon 
shannon <- site_sum %>%
  group_by(site) %>%
  summarise(shannon = mean(diversity))
shannon

anova_shannon <- aov(diversity ~ site, data = site_sum)
summary(anova_shannon)
#             Df Sum Sq Mean Sq  F value Pr(>F)  
#site         3  1.332  0.4441   4.655   0.0222 *
#  Residuals 12  1.145  0.0954       

#p-value < 0.05 so it is significantly different 

#post-hoc

TukeyHSD(anova_shannon)
#                                 diff        lwr       upr       p adj
#La_Mesa-Ghost_Mountain           0.72631974  0.1111745 1.3414650 0.0196060  <0.05 significantly different
#Lighthouse_Point-Ghost_Mountain  0.54632475 -0.0688205 1.1614700 0.0880306  >0.05  
#Roundabout-Ghost_Mountain        0.48571869 -0.1839666 1.1554040 0.1916876  >0.05
#Lighthouse_Point-La_Mesa        -0.17999499 -0.8284150 0.4684250 0.8420362  >0.05
#Roundabout-La_Mesa              -0.24060105 -0.9409747 0.4597726 0.7413645  >0.05
#Roundabout-Lighthouse_Point     -0.06060606 -0.7609797 0.6397676 0.9937336  >0.05

tapply(site_sum$diversity, site_sum$site, median)
tapply(site_sum$diversity, site_sum$site, mean)
tapply(site_sum$diversity, site_sum$site, standard_error)

############### Shannon diversity index values for trophic

#Shapiro-Wilk normality test
shapiro.test(trophic_sum$diversity)
#data:  trophic_sum$diversity
#W = 0.94929, p-value = 0.2417
#It's normally distributed

#conduction ANOVA on the average value of Shannon 
shannon_troph <- trophic_sum %>%
  group_by(foodweb) %>%
  summarise(shannon = mean(diversity))
shannon_troph

anova_shannon_troph <- aov(diversity ~ foodweb, data = trophic_sum)
summary(anova_shannon_troph)
#             Df Sum Sq Mean Sq  F value Pr(>F)  
#site         4  1.847  0.4618   1.236  0.327 
#  Residuals 20  7.473  0.3736       

#p-value > 0.05 so it is not significantly different 

tapply(trophic_sum$diversity, trophic_sum$foodweb, median)
tapply(trophic_sum$diversity, trophic_sum$foodweb, mean)
tapply(trophic_sum$diversity, trophic_sum$foodweb, standard_error)


#######################################################################################
########## Species accumulation curve##################################################

matrix_den <- fish_spp %>% group_by(Survey, fish_spp, transect) %>% summarise(avg_den = mean(total_density))
print(matrix_den)

matrix_wide_den <- spread(matrix_den, fish_spp, avg_den) %>% mutate_all(~replace(., is.na(.), 0))
print(matrix_wide_den)

sac_raw <- matrix_wide_den %>%
  # Remove site decsription variables 
  dplyr::select(-c(Survey, transect)) %>%
  # Compute SAC
  vegan::poolaccum(.)

obs <- data.frame(summary(sac_raw)$S, check.names = FALSE)
colnames(obs) <- c("N", "S", "lower2.5", "higher97.5", "std")
head(obs)
 
  
sps_accum <- ggplot(data = obs, aes(x = N,
                       y = S)) +
  # Add confidence intervals
  geom_ribbon(aes(ymin = lower2.5,
                  ymax = higher97.5),
              alpha = 0.5,
              colour = "#9895ae", fill = "#bebada") +
  # Add observed richness line 
  geom_line(color = "#9895ae") +
  labs(x = "No. of Surveys",
       y = "Observed Richness",
  ) + theme_classic() +theme(axis.text=element_text(size=14),
                             axis.title=element_text(size=16,face="bold"))
sps_accum


png(file = file.path(output_wd, "Fish_sps_accu.png"), height = 4000, width = 4000, res = 350)
sps_accum
dev.off()
