# Supplementary material for: Benthic and fish community composition on mesophotic reefs in Grand Cayman
Source: PeerJ. 2024 Aug 29;12:e17763. doi: 10.7717/peerj.17763 (PMC11366224; doi:10.7717/peerj.17763)
Supplement: Supplemental Information 1 — The dataset and code used to create Figures 2, 3, 4 and a part of Figure 7 as well as for the data analysis. [file peerj-12-17763-s001.zip › gc_meso_fish.csv]

site	Survey	depth	observer	transect	common_name	sizeclass	count	fish_spp	common_family	latin_family	foodweb	biomass	density
Ghost_Mountain	4	150	ADC	1	blackcap_basslet	5	118	Gramma_melacara	basslet	Grammatidae	Omnivore	69.6014075	1.966666667
Ghost_Mountain	4	150	ADC	1	sunshinefish	5	24	Chromis_insolata	damselfish	Pomacentridae	Planktivore	39.63839717	0.4
Ghost_Mountain	4	150	ADC	1	sunshinefish	10	5	Chromis_insolata	damselfish	Pomacentridae	Planktivore	67.45214026	0.083333333
Ghost_Mountain	4	150	ADC	1	longspine_squirrelfish	20	1	Holocentrus_rufus	squirrelfish	Holocentridae	Invertivore	107.0260831	0.016666667
Ghost_Mountain	4	150	ADC	1	princess_parrotfish_initial	10	1	Scarus_taeniopterus	parrotfish	Scaridae	Herbivore	15.84777052	0.016666667
Ghost_Mountain	4	150	ADC	1	princess_parrotfish_initial	20	2	Scarus_taeniopterus	parrotfish	Scaridae	Herbivore	258.8922539	0.033333333
Ghost_Mountain	4	150	ADC	1	yellowhead_wrasse	5	2	Halochoeres_garnoti	wrasse	Labridae	Invertivore	3.131812905	0.033333333
Ghost_Mountain	4	150	ADC	1	yellowhead_wrasse	10	7	Halochoeres_garnoti	wrasse	Labridae	Invertivore	96.62689852	0.116666667
Ghost_Mountain	4	150	ADC	1	redband_parrotfish_initial	10	2	Sparisoma_aurofrenatum	parrotfish	Scaridae	Herbivore	33.05337854	0.033333333
Ghost_Mountain	4	150	ADC	1	redband_parrotfish_initial	20	2	Sparisoma_aurofrenatum	parrotfish	Scaridae	Herbivore	293.4001583	0.033333333
Ghost_Mountain	4	150	ADC	1	blue_chromis	5	1	Chromis_cyanea	chromis	Pomacentridae	Planktivore	1.819233677	0.016666667
Ghost_Mountain	4	150	ADC	1	blue_chromis	10	5	Chromis_cyanea	chromis	Pomacentridae	Planktivore	72.26669249	0.083333333
Ghost_Mountain	4	150	ADC	1	bicolor_damselfish	10	1	Stegastes_partitus	damselfish	Pomacentridae	Omnivore	15.13450336	0.016666667
Ghost_Mountain	4	150	ADC	1	barred_hamlet	10	1	Hypoplectrus_puella	seabasses	Serranidae	Invertivore	19.05161325	0.016666667
Ghost_Mountain	4	150	ADC	2	blackcap_basslet	5	50	Gramma_melacara	basslet	Grammatidae	Omnivore	29.49212182	0.833333333
Ghost_Mountain	4	150	ADC	2	bicolor_damselfish	5	6	Stegastes_partitus	damselfish	Pomacentridae	Omnivore	11.27247128	0.1
Ghost_Mountain	4	150	ADC	2	bicolor_damselfish	10	5	Stegastes_partitus	damselfish	Pomacentridae	Omnivore	75.67251678	0.083333333
Ghost_Mountain	4	150	ADC	2	longspine_squirrelfish	20	1	Holocentrus_rufus	squirrelfish	Holocentridae	Invertivore	107.0260831	0.016666667
Ghost_Mountain	4	150	ADC	2	foureye_butterflyfish	10	2	Chaetodon_capistratus	butterflyfish	Chaetodontidae	Invertivore	72.48461777	0.033333333
Ghost_Mountain	4	150	ADC	2	blue_chromis	10	2	Chromis_cyanea	chromis	Pomacentridae	Planktivore	28.906677	0.033333333
Ghost_Mountain	4	150	ADC	2	princess_parrotfish_initial	10	3	Scarus_taeniopterus	parrotfish	Scaridae	Herbivore	47.54331157	0.05
Ghost_Mountain	4	150	ADC	2	princess_parrotfish_initial	20	6	Scarus_taeniopterus	parrotfish	Scaridae	Herbivore	776.6767618	0.1
Ghost_Mountain	4	150	ADC	2	princess_parrotfish_initial	30	3	Scarus_taeniopterus	parrotfish	Scaridae	Herbivore	1326.681981	0.05
Ghost_Mountain	4	150	ADC	2	yellowhead_wrasse	5	2	Halochoeres_garnoti	wrasse	Labridae	Invertivore	3.131812905	0.033333333
Ghost_Mountain	4	150	ADC	2	yellowhead_wrasse	10	7	Halochoeres_garnoti	wrasse	Labridae	Invertivore	96.62689852	0.116666667
Ghost_Mountain	4	150	ADC	2	yellowhead_wrasse	20	1	Halochoeres_garnoti	wrasse	Labridae	Invertivore	121.6841986	0.016666667
Ghost_Mountain	4	150	ADC	2	brown_chromis	10	7	Chromis_multilineata	chromis	Pomacentridae	Planktivore	101.1733695	0.116666667
Ghost_Mountain	4	150	ADC	2	redband_parrotfish_initial	20	1	Sparisoma_aurofrenatum	parrotfish	Scaridae	Herbivore	146.7000791	0.016666667
Ghost_Mountain	4	150	ADC	2	striped_parrotfish_initial	20	1	Scarus_iseri	parrotfish	Scaridae	Herbivore	134.204684	0.016666667
Ghost_Mountain	4	150	ADC	2	barred_hamlet	10	1	Hypoplectrus_puella	seabasses	Serranidae	Invertivore	19.05161325	0.016666667
Ghost_Mountain	4	150	ADC	2	longjaw_squirrelfish	20	1	Neoniphon_marianus	squirrelfish	Holocentridae	Invertivore	113.2688536	0.016666667
Ghost_Mountain	4	150	ADC	2	nassau_grouper	10	0	Cephalopholis_cruentata	grouper	Serranidae	Macrocarnivore	0	0
Ghost_Mountain	4	150	ADC	1	nassau_grouper	10	0	Cephalopholis_cruentata	grouper	Serranidae	Macrocarnivore	0	0
Ghost_Mountain	4	150	GGG	3	blue_chromis	5	1	Chromis_cyanea	chromis	Pomacentridae	Planktivore	1.819233677	0.016666667
Ghost_Mountain	4	150	GGG	3	blue_chromis	10	7	Chromis_cyanea	chromis	Pomacentridae	Planktivore	101.1733695	0.116666667
Ghost_Mountain	4	150	GGG	3	sunshinefish	5	6	Chromis_insolata	damselfish	Pomacentridae	Planktivore	9.909599294	0.1
Ghost_Mountain	4	150	GGG	3	sunshinefish	10	5	Chromis_insolata	damselfish	Pomacentridae	Planktivore	67.45214026	0.083333333
Ghost_Mountain	4	150	GGG	3	blackcap_basslet	5	42	Gramma_melacara	basslet	Grammatidae	Omnivore	24.77338233	0.7
Ghost_Mountain	4	150	GGG	3	blackcap_basslet	10	24	Gramma_melacara	basslet	Grammatidae	Omnivore	123.0724491	0.4
Ghost_Mountain	4	150	GGG	3	yellowhead_wrasse	5	3	Halochoeres_garnoti	wrasse	Labridae	Invertivore	4.697719357	0.05
Ghost_Mountain	4	150	GGG	3	yellowhead_wrasse	10	2	Halochoeres_garnoti	wrasse	Labridae	Invertivore	27.60768529	0.033333333
Ghost_Mountain	4	150	GGG	3	yellowhead_wrasse	20	1	Halochoeres_garnoti	wrasse	Labridae	Invertivore	121.6841986	0.016666667
Ghost_Mountain	4	150	GGG	3	bicolor_damselfish	5	2	Stegastes_partitus	damselfish	Pomacentridae	Omnivore	3.757490426	0.033333333
Ghost_Mountain	4	150	GGG	3	yellowtail_snapper	30	1	Ocyurus_chrysurus	snapper	Lutjanidae	Macrocarnivore	389.9332923	0.016666667
Ghost_Mountain	4	150	GGG	3	foureye_butterflyfish	10	2	Chaetodon_capistratus	butterflyfish	Chaetodontidae	Invertivore	72.48461777	0.033333333
Ghost_Mountain	4	150	GGG	3	squirrelfish	30	2	Holocentrus_adscensionis	squirrelfish	Holocentridae	Invertivore	768.1256478	0.033333333
Ghost_Mountain	4	150	GGG	3	creole_wrasse	5	6	Clepticus_parrae	wrasse	Labridae	Omnivore	8.016642841	0.1
Ghost_Mountain	4	150	GGG	3	tobaccofish	10	1	Serranus_tabacarius	seabasses	Serranidae	Invertivore	12.30248536	0.016666667
Ghost_Mountain	4	150	GGG	3	redband_parrotfish_initial	5	1	Sparisoma_aurofrenatum	parrotfish	Scaridae	Herbivore	1.861835794	0.016666667
Ghost_Mountain	4	150	GGG	4	french_angelfish	30	2	Pomacanthus_paru	angelfish	Pomacanthidae	Omnivore	2309.430992	0.033333333
Ghost_Mountain	4	150	GGG	4	squirrelfish	30	3	Holocentrus_adscensionis	squirrelfish	Holocentridae	Invertivore	1152.188472	0.05
Ghost_Mountain	4	150	GGG	4	sunshinefish	5	25	Chromis_insolata	damselfish	Pomacentridae	Planktivore	41.28999706	0.416666667
Ghost_Mountain	4	150	GGG	4	sunshinefish	10	7	Chromis_insolata	damselfish	Pomacentridae	Planktivore	94.43299637	0.116666667
Ghost_Mountain	4	150	GGG	4	blackcap_basslet	5	12	Gramma_melacara	basslet	Grammatidae	Omnivore	7.078109238	0.2
Ghost_Mountain	4	150	GGG	4	blackcap_basslet	10	7	Gramma_melacara	basslet	Grammatidae	Omnivore	35.89613099	0.116666667
Ghost_Mountain	4	150	GGG	4	blue_chromis	5	1	Chromis_cyanea	chromis	Pomacentridae	Planktivore	1.819233677	0.016666667
Ghost_Mountain	4	150	GGG	4	blue_chromis	10	4	Chromis_cyanea	chromis	Pomacentridae	Planktivore	57.81335399	0.066666667
Ghost_Mountain	4	150	GGG	4	blue_chromis	20	1	Chromis_cyanea	chromis	Pomacentridae	Planktivore	114.828016	0.016666667
Ghost_Mountain	4	150	GGG	4	graysby	20	1	Cephalopholis_cruentata	grouper	Serranidae	Macrocarnivore	122.3477457	0.016666667
Ghost_Mountain	4	150	GGG	4	yellowhead_wrasse	5	1	Halochoeres_garnoti	wrasse	Labridae	Invertivore	1.565906452	0.016666667
Ghost_Mountain	4	150	GGG	4	yellowhead_wrasse	10	5	Halochoeres_garnoti	wrasse	Labridae	Invertivore	69.01921323	0.083333333
Ghost_Mountain	4	150	GGG	4	yellowhead_wrasse	20	3	Halochoeres_garnoti	wrasse	Labridae	Invertivore	365.0525959	0.05
Ghost_Mountain	4	150	GGG	4	striped_parrotfish_initial	10	1	Scarus_iseri	parrotfish	Scaridae	Herbivore	16.54463106	0.016666667
Ghost_Mountain	4	150	GGG	4	bicolor_damselfish	5	1	Stegastes_partitus	damselfish	Pomacentridae	Omnivore	1.878745213	0.016666667
Ghost_Mountain	4	150	GGG	4	bicolor_damselfish	10	2	Stegastes_partitus	damselfish	Pomacentridae	Omnivore	30.26900671	0.033333333
Ghost_Mountain	4	150	GGG	4	redband_parrotfish_initial	10	1	Sparisoma_aurofrenatum	parrotfish	Scaridae	Herbivore	16.52668927	0.016666667
Ghost_Mountain	4	150	GGG	4	redband_parrotfish_initial	20	1	Sparisoma_aurofrenatum	parrotfish	Scaridae	Herbivore	146.7000791	0.016666667
Ghost_Mountain	4	150	GGG	4	princess_parrotfish_initial	10	4	Scarus_taeniopterus	parrotfish	Scaridae	Herbivore	63.3910821	0.066666667
Ghost_Mountain	4	150	GGG	4	princess_parrotfish_initial	20	5	Scarus_taeniopterus	parrotfish	Scaridae	Herbivore	647.2306348	0.083333333
Ghost_Mountain	4	150	GGG	4	foureye_butterflyfish	10	1	Chaetodon_capistratus	butterflyfish	Chaetodontidae	Invertivore	36.24230888	0.016666667
Ghost_Mountain	4	150	GGG	5	bicolor_damselfish	5	3	Stegastes_partitus	damselfish	Pomacentridae	Omnivore	5.636235639	0.05
Ghost_Mountain	4	150	GGG	5	bicolor_damselfish	10	2	Stegastes_partitus	damselfish	Pomacentridae	Omnivore	30.26900671	0.033333333
Ghost_Mountain	4	150	GGG	5	blackcap_basslet	5	48	Gramma_melacara	basslet	Grammatidae	Omnivore	28.31243695	0.8
Ghost_Mountain	4	150	GGG	5	blackcap_basslet	10	12	Gramma_melacara	basslet	Grammatidae	Omnivore	61.53622456	0.2
Ghost_Mountain	4	150	GGG	5	sunshinefish	5	10	Chromis_insolata	damselfish	Pomacentridae	Planktivore	16.51599882	0.166666667
Ghost_Mountain	4	150	GGG	5	sunshinefish	10	10	Chromis_insolata	damselfish	Pomacentridae	Planktivore	134.9042805	0.166666667
Ghost_Mountain	4	150	GGG	5	blue_chromis	5	1	Chromis_cyanea	chromis	Pomacentridae	Planktivore	1.819233677	0.016666667
Ghost_Mountain	4	150	GGG	5	blue_chromis	10	7	Chromis_cyanea	chromis	Pomacentridae	Planktivore	101.1733695	0.116666667
Ghost_Mountain	4	150	GGG	5	blue_chromis	20	1	Chromis_cyanea	chromis	Pomacentridae	Planktivore	114.828016	0.016666667
Ghost_Mountain	4	150	GGG	5	fairy_basslet	5	1	Gramma_loreto	basslet	Grammatidae	Omnivore	1.495759156	0.016666667
Ghost_Mountain	4	150	GGG	5	queen_angelfish	20	1	Holocanthus_ciliaris	angelfish	Pomacanthidae	Invertivore	184.8951708	0.016666667
Ghost_Mountain	4	150	GGG	5	yellowhead_wrasse	5	1	Halochoeres_garnoti	wrasse	Labridae	Invertivore	1.565906452	0.016666667
Ghost_Mountain	4	150	GGG	5	yellowhead_wrasse	10	3	Halochoeres_garnoti	wrasse	Labridae	Invertivore	41.41152794	0.05
Ghost_Mountain	4	150	GGG	5	yellowhead_wrasse	20	1	Halochoeres_garnoti	wrasse	Labridae	Invertivore	121.6841986	0.016666667
Ghost_Mountain	4	150	GGG	5	sharpnose_puffer	10	1	Canthigaster_rostrata	puffer	Tetraodontidae	Omnivore	24.54375396	0.016666667
Ghost_Mountain	4	150	GGG	5	foureye_butterflyfish	10	1	Chaetodon_capistratus	butterflyfish	Chaetodontidae	Invertivore	36.24230888	0.016666667
Ghost_Mountain	4	150	GGG	5	redband_parrotfish_initial	20	1	Sparisoma_aurofrenatum	parrotfish	Scaridae	Herbivore	146.7000791	0.016666667
Ghost_Mountain	4	150	GGG	5	redband_parrotfish_terminal	20	3	Sparisoma_aurofrenatum	parrotfish	Scaridae	Herbivore	440.1002374	0.05
Ghost_Mountain	4	150	GGG	5	schoolmaster_snapper	30	1	Lutjanus_apodus	snapper	Lutjanidae	Macrocarnivore	491.4	0.016666667
Ghost_Mountain	4	150	GGG	5	yellow_goatfish	20	1	Mulloidichthys_martinicus	goatfish	Mullidae	Invertivore	129.5311534	0.016666667
Ghost_Mountain	4	150	GGG	5	princess_parrotfish_initial	10	2	Scarus_taeniopterus	parrotfish	Scaridae	Herbivore	31.69554105	0.033333333
Ghost_Mountain	4	150	GGG	5	princess_parrotfish_initial	20	3	Scarus_taeniopterus	parrotfish	Scaridae	Herbivore	388.3383809	0.05
Ghost_Mountain	4	150	GGG	5	princess_parrotfish_initial	30	1	Scarus_taeniopterus	parrotfish	Scaridae	Herbivore	442.2273269	0.016666667
Ghost_Mountain	4	150	GGG	5	princess_parrotfish_terminal	30	1	Scarus_taeniopterus	parrotfish	Scaridae	Herbivore	442.2273269	0.016666667
Ghost_Mountain	4	150	GGG	5	nassau_grouper	40	1	Epinephelus_striatus	grouper	Serranidae	Macrocarnivore	1050.874769	0.016666667
Ghost_Mountain	4	150	GGG	3	nassau_grouper	10	0	Cephalopholis_cruentata	grouper	Serranidae	Macrocarnivore	0	0
La_Mesa	1	153	ADC	1	nassau_grouper	10	0	Cephalopholis_cruentata	grouper	Serranidae	Macrocarnivore	0	0
La_Mesa	1	150	ADC	1	yellowtail_snapper	30	1	Ocyurus_chrysurus	snapper	Lutjanidae	Macrocarnivore	389.9332923	0.016666667
La_Mesa	1	150	ADC	1	princess_parrotfish_initial	5	3	Scarus_taeniopterus	parrotfish	Scaridae	Herbivore	5.820610546	0.05
La_Mesa	1	150	ADC	1	princess_parrotfish_initial	10	2	Scarus_taeniopterus	parrotfish	Scaridae	Herbivore	31.69554105	0.033333333
La_Mesa	1	150	ADC	1	princess_parrotfish_initial	20	6	Scarus_taeniopterus	parrotfish	Scaridae	Herbivore	776.6767618	0.1
La_Mesa	1	150	ADC	1	princess_parrotfish_initial	30	1	Scarus_taeniopterus	parrotfish	Scaridae	Herbivore	442.2273269	0.016666667
La_Mesa	1	150	ADC	1	bicolor_damselfish	10	5	Stegastes_partitus	damselfish	Pomacentridae	Omnivore	75.67251678	0.083333333
La_Mesa	1	150	ADC	1	blue_chromis	5	16	Chromis_cyanea	chromis	Pomacentridae	Planktivore	29.10773883	0.266666667
La_Mesa	1	150	ADC	1	blue_chromis	10	12	Chromis_cyanea	chromis	Pomacentridae	Planktivore	173.440062	0.2
La_Mesa	1	150	ADC	1	brown_chromis	5	3	Chromis_multilineata	chromis	Pomacentridae	Planktivore	5.457701032	0.05
La_Mesa	1	150	ADC	1	brown_chromis	10	4	Chromis_multilineata	chromis	Pomacentridae	Planktivore	57.81335399	0.066666667
La_Mesa	1	150	ADC	1	spanish_hogfish	20	1	Bodianus_rufus	hogfish	Labridae	Invertivore	168.7642582	0.016666667
La_Mesa	1	150	ADC	1	bar_jack	20	1	Caranx_ruber	jack	Carangidae	Invertivore	122.6695505	0.016666667
La_Mesa	1	150	ADC	1	graysby	20	2	Cephalopholis_cruentata	grouper	Serranidae	Macrocarnivore	244.6954914	0.033333333
La_Mesa	1	150	ADC	1	squirrelfish	20	1	Holocentrus_adscensionis	squirrelfish	Holocentridae	Invertivore	120.4429183	0.016666667
La_Mesa	1	150	ADC	1	yellowhead_wrasse	5	3	Halochoeres_garnoti	wrasse	Labridae	Invertivore	4.697719357	0.05
La_Mesa	1	150	ADC	1	princess_parrotfish_terminal	20	1	Scarus_taeniopterus	parrotfish	Scaridae	Herbivore	129.446127	0.016666667
La_Mesa	1	150	ADC	1	striped_parrotfish_initial	5	1	Scarus_iseri	parrotfish	Scaridae	Herbivore	2.039607029	0.016666667
La_Mesa	1	150	ADC	1	redband_parrotfish_initial	10	1	Sparisoma_aurofrenatum	parrotfish	Scaridae	Herbivore	16.52668927	0.016666667
La_Mesa	1	150	ADC	1	redband_parrotfish_initial	20	1	Sparisoma_aurofrenatum	parrotfish	Scaridae	Herbivore	146.7000791	0.016666667
La_Mesa	1	150	ADC	1	barred_hamlet	10	1	Hypoplectrus_puella	seabasses	Serranidae	Invertivore	19.05161325	0.016666667
La_Mesa	1	150	ADC	2	blue_chromis	5	2	Chromis_cyanea	chromis	Pomacentridae	Planktivore	3.638467354	0.033333333
La_Mesa	1	150	ADC	2	blue_chromis	10	1	Chromis_cyanea	chromis	Pomacentridae	Planktivore	14.4533385	0.016666667
La_Mesa	1	150	ADC	2	yellowhead_wrasse	10	3	Halochoeres_garnoti	wrasse	Labridae	Invertivore	41.41152794	0.05
La_Mesa	1	150	ADC	2	yellowhead_wrasse	20	2	Halochoeres_garnoti	wrasse	Labridae	Invertivore	243.3683973	0.033333333
La_Mesa	1	150	ADC	2	brown_chromis	5	1	Chromis_multilineata	chromis	Pomacentridae	Planktivore	1.819233677	0.016666667
La_Mesa	1	150	ADC	2	brown_chromis	10	2	Chromis_multilineata	chromis	Pomacentridae	Planktivore	28.906677	0.033333333
La_Mesa	1	150	ADC	2	yellow_goatfish	20	4	Mulloidichthys_martinicus	goatfish	Mullidae	Invertivore	518.1246135	0.066666667
La_Mesa	1	150	ADC	2	foureye_butterflyfish	10	2	Chaetodon_capistratus	butterflyfish	Chaetodontidae	Invertivore	72.48461777	0.033333333
La_Mesa	1	150	ADC	2	schoolmaster_snapper	20	2	Lutjanus_apodus	snapper	Lutjanidae	Macrocarnivore	291.2	0.033333333
La_Mesa	1	150	ADC	2	schoolmaster_snapper	30	1	Lutjanus_apodus	snapper	Lutjanidae	Macrocarnivore	491.4	0.016666667
La_Mesa	1	150	ADC	2	princess_parrotfish_terminal	20	1	Scarus_taeniopterus	parrotfish	Scaridae	Herbivore	129.446127	0.016666667
La_Mesa	1	150	ADC	2	lionfish	30	1	Pterois_volitans	scorpionfish	Scorpaenidae	Macrocarnivore	320.3401469	0.016666667
La_Mesa	1	150	ADC	2	barred_hamlet	10	1	Hypoplectrus_puella	seabasses	Serranidae	Invertivore	19.05161325	0.016666667
La_Mesa	1	150	ADC	2	mutton_snapper	50	1	Lutjanus_analis	snapper	Lutjanidae	Macrocarnivore	2122.540865	0.016666667
La_Mesa	1	150	ADC	2	sunshinefish	5	4	Chromis_insolata	damselfish	Pomacentridae	Planktivore	6.606399529	0.066666667
La_Mesa	1	150	GGG	3	Yellowhead_wrasse	10	4	Halochoeres_garnoti	wrasse	Labridae	Invertivore	55.21537058	0.066666667
La_Mesa	1	150	GGG	3	Yellowhead_wrasse	20	1	Halochoeres_garnoti	wrasse	Labridae	Invertivore	121.6841986	0.016666667
La_Mesa	1	150	GGG	3	Yellowhead_wrasse	30	1	Halochoeres_garnoti	wrasse	Labridae	Invertivore	434.6710736	0.016666667
La_Mesa	1	150	GGG	3	mutton_snapper	40	2	Lutjanus_analis	snapper	Lutjanidae	Macrocarnivore	2158.980485	0.033333333
La_Mesa	1	150	GGG	3	spanish_hogfish	20	2	Bodianus_rufus	hogfish	Labridae	Invertivore	337.5285163	0.033333333
La_Mesa	1	150	GGG	3	rock_beauty	20	2	Holocanthus_tricolor	angelfish	Pomacanthidae	Invertivore	455.9282228	0.033333333
La_Mesa	1	150	GGG	3	sunshinefish	10	6	Chromis_insolata	damselfish	Pomacentridae	Planktivore	80.94256832	0.1
La_Mesa	1	150	GGG	3	fairy_basslet	5	7	Gramma_loreto	basslet	Grammatidae	Omnivore	10.4703141	0.116666667
La_Mesa	1	150	GGG	3	blue_chromis	10	8	Chromis_cyanea	chromis	Pomacentridae	Planktivore	115.626708	0.133333333
La_Mesa	1	150	GGG	3	princess_parrotfish_initial	20	1	Scarus_taeniopterus	parrotfish	Scaridae	Herbivore	129.446127	0.016666667
La_Mesa	1	150	GGG	3	bicolor_damselfish	5	5	Stegastes_partitus	damselfish	Pomacentridae	Omnivore	9.393726066	0.083333333
La_Mesa	1	150	GGG	3	bicolor_damselfish	10	3	Stegastes_partitus	damselfish	Pomacentridae	Omnivore	45.40351007	0.05
La_Mesa	1	150	GGG	3	creole_wrasse	5	4	Clepticus_parrae	wrasse	Labridae	Omnivore	5.344428561	0.066666667
La_Mesa	1	150	GGG	3	creole_wrasse	10	7	Clepticus_parrae	wrasse	Labridae	Omnivore	78.54190155	0.116666667
La_Mesa	1	150	GGG	3	princess_parrotfish_terminal	20	1	Scarus_taeniopterus	parrotfish	Scaridae	Herbivore	129.446127	0.016666667
La_Mesa	1	150	GGG	3	foureye_butterflyfish	10	2	Chaetodon_capistratus	butterflyfish	Chaetodontidae	Invertivore	72.48461777	0.033333333
La_Mesa	1	150	GGG	3	cocoa_damselfish	10	1	Stegastes_variabilis	damselfish	Pomacentridae	Omnivore	16.59348801	0.016666667
La_Mesa	1	150	GGG	3	blueheaded_wrasse	10	1	Thalassoma_bifasciatum	wrasse	Labridae	Omnivore	10.26579731	0.016666667
La_Mesa	1	150	GGG	3	redband_parrotfish_initial	20	1	Sparisoma_aurofrenatum	parrotfish	Scaridae	Herbivore	146.7000791	0.016666667
La_Mesa	1	150	GGG	3	redband_parrotfish_terminal	20	1	Sparisoma_aurofrenatum	parrotfish	Scaridae	Herbivore	146.7000791	0.016666667
La_Mesa	1	150	GGG	4	bicolor_damselfish	5	1	Stegastes_partitus	damselfish	Pomacentridae	Omnivore	1.878745213	0.016666667
La_Mesa	1	150	GGG	4	bicolor_damselfish	10	2	Stegastes_partitus	damselfish	Pomacentridae	Omnivore	30.26900671	0.033333333
La_Mesa	1	150	GGG	4	blue_chromis	10	8	Chromis_cyanea	chromis	Pomacentridae	Planktivore	115.626708	0.133333333
La_Mesa	1	150	GGG	4	lionfish	20	1	Pterois_volitans	scorpionfish	Scorpaenidae	Macrocarnivore	85.41887866	0.016666667
La_Mesa	1	150	GGG	4	lionfish	30	2	Pterois_volitans	scorpionfish	Scorpaenidae	Macrocarnivore	640.6802938	0.033333333
La_Mesa	1	150	GGG	4	spanish_hogfish	30	1	Bodianus_rufus	hogfish	Labridae	Invertivore	588.3578504	0.016666667
La_Mesa	1	150	GGG	4	mutton_snapper	30	1	Lutjanus_analis	snapper	Lutjanidae	Macrocarnivore	451.4964595	0.016666667
La_Mesa	1	150	GGG	4	mutton_snapper	40	2	Lutjanus_analis	snapper	Lutjanidae	Macrocarnivore	2158.980485	0.033333333
La_Mesa	1	150	GGG	4	mutton_snapper	60	1	Lutjanus_analis	snapper	Lutjanidae	Macrocarnivore	3687.866879	0.016666667
La_Mesa	1	150	GGG	4	fairy_basslet	5	15	Gramma_loreto	basslet	Grammatidae	Omnivore	22.43638735	0.25
La_Mesa	1	150	GGG	4	redtail_parrotfish_initial	30	1	Sparisoma_chrysopterum	parrotfish	Scaridae	Herbivore	489.4018424	0.016666667
La_Mesa	1	150	GGG	4	blueheaded_wrasse	10	1	Thalassoma_bifasciatum	wrasse	Labridae	Omnivore	10.26579731	0.016666667
La_Mesa	1	150	GGG	4	creole_wrasse	20	6	Clepticus_parrae	wrasse	Labridae	Omnivore	565.3491046	0.1
La_Mesa	1	150	GGG	4	creole_wrasse	30	2	Clepticus_parrae	wrasse	Labridae	Omnivore	654.3281721	0.033333333
La_Mesa	1	150	GGG	4	blackcap_basslet	5	3	Gramma_melacara	basslet	Grammatidae	Omnivore	1.769527309	0.05
La_Mesa	1	150	GGG	4	blackcap_basslet	10	3	Gramma_melacara	basslet	Grammatidae	Omnivore	15.38405614	0.05
La_Mesa	1	150	GGG	4	graysby	20	1	Cephalopholis_cruentata	grouper	Serranidae	Macrocarnivore	122.3477457	0.016666667
La_Mesa	1	150	GGG	4	dog_snapper	40	1	Lutjanus_jocu	snapper	Lutjanidae	Macrocarnivore	1154.101115	0.016666667
La_Mesa	1	150	GGG	4	squirrelfish	30	2	Holocentrus_adscensionis	squirrelfish	Holocentridae	Invertivore	768.1256478	0.033333333
La_Mesa	1	150	GGG	4	yellowtail_snapper	30	2	Ocyurus_chrysurus	snapper	Lutjanidae	Macrocarnivore	779.8665847	0.033333333
La_Mesa	1	150	GGG	4	Yellowhead_wrasse	10	3	Halochoeres_garnoti	wrasse	Labridae	Invertivore	41.41152794	0.05
La_Mesa	1	150	GGG	4	Yellowhead_wrasse	20	1	Halochoeres_garnoti	wrasse	Labridae	Invertivore	121.6841986	0.016666667
La_Mesa	1	150	GGG	4	sunshinefish	5	1	Chromis_insolata	damselfish	Pomacentridae	Planktivore	1.651599882	0.016666667
La_Mesa	1	150	GGG	4	sunshinefish	10	7	Chromis_insolata	damselfish	Pomacentridae	Planktivore	94.43299637	0.116666667
La_Mesa	1	150	GGG	4	bicolor_damselfish	5	1	Stegastes_partitus	damselfish	Pomacentridae	Omnivore	1.878745213	0.016666667
La_Mesa	1	150	GGG	4	yellow_goatfish	20	1	Mulloidichthys_martinicus	goatfish	Mullidae	Invertivore	129.5311534	0.016666667
La_Mesa	1	150	GGG	4	bar_jack	20	1	Caranx_ruber	jack	Carangidae	Invertivore	122.6695505	0.016666667
La_Mesa	1	150	GGG	4	princess_parrotfish_initial	20	1	Scarus_taeniopterus	parrotfish	Scaridae	Herbivore	129.446127	0.016666667
La_Mesa	1	150	GGG	4	princess_parrotfish_initial	30	1	Scarus_taeniopterus	parrotfish	Scaridae	Herbivore	442.2273269	0.016666667
La_Mesa	1	150	GGG	4	cocoa_damselfish	10	1	Stegastes_variabilis	damselfish	Pomacentridae	Omnivore	16.59348801	0.016666667
La_Mesa	1	151	GGG	3	nassau_grouper	10	0	Cephalopholis_cruentata	grouper	Serranidae	Macrocarnivore	0	0
La_Mesa	1	152	GGG	4	nassau_grouper	10	0	Cephalopholis_cruentata	grouper	Serranidae	Macrocarnivore	0	0
Lighthouse_Point	3	150	ADC	1	blue_chromis	5	19	Chromis_cyanea	chromis	Pomacentridae	Planktivore	34.56543987	0.316666667
Lighthouse_Point	3	150	ADC	1	blue_chromis	10	15	Chromis_cyanea	chromis	Pomacentridae	Planktivore	216.8000775	0.25
Lighthouse_Point	3	150	ADC	1	mahogany_snapper	30	5	Lutjanus_mahogoni	snapper	Lutjanidae	Macrocarnivore	2532.949279	0.083333333
Lighthouse_Point	3	150	ADC	1	fairy_basslet	5	11	Gramma_loreto	basslet	Grammatidae	Omnivore	16.45335072	0.183333333
Lighthouse_Point	3	150	ADC	1	sunshinefish	5	19	Chromis_insolata	damselfish	Pomacentridae	Planktivore	31.38039776	0.316666667
Lighthouse_Point	3	150	ADC	1	sunshinefish	10	1	Chromis_insolata	damselfish	Pomacentridae	Planktivore	13.49042805	0.016666667
Lighthouse_Point	3	150	ADC	1	yellowhead_wrasse	5	2	Halochoeres_garnoti	wrasse	Labridae	Invertivore	3.131812905	0.033333333
Lighthouse_Point	3	150	ADC	1	yellowhead_wrasse	10	3	Halochoeres_garnoti	wrasse	Labridae	Invertivore	41.41152794	0.05
Lighthouse_Point	3	150	ADC	1	redband_parrotfish_initial	5	1	Sparisoma_aurofrenatum	parrotfish	Scaridae	Herbivore	1.861835794	0.016666667
Lighthouse_Point	3	150	ADC	1	redband_parrotfish_initial	10	1	Sparisoma_aurofrenatum	parrotfish	Scaridae	Herbivore	16.52668927	0.016666667
Lighthouse_Point	3	150	ADC	1	princess_parrotfish_initial	5	6	Scarus_taeniopterus	parrotfish	Scaridae	Herbivore	11.64122109	0.1
Lighthouse_Point	3	150	ADC	1	princess_parrotfish_initial	10	1	Scarus_taeniopterus	parrotfish	Scaridae	Herbivore	15.84777052	0.016666667
Lighthouse_Point	3	150	ADC	1	bicolor_damselfish	5	1	Stegastes_partitus	damselfish	Pomacentridae	Omnivore	1.878745213	0.016666667
Lighthouse_Point	3	150	ADC	1	bicolor_damselfish	10	4	Stegastes_partitus	damselfish	Pomacentridae	Omnivore	60.53801342	0.066666667
Lighthouse_Point	3	150	ADC	1	blackcap_basslet	5	12	Gramma_melacara	basslet	Grammatidae	Omnivore	7.078109238	0.2
Lighthouse_Point	3	150	ADC	1	blackcap_basslet	10	3	Gramma_melacara	basslet	Grammatidae	Omnivore	15.38405614	0.05
Lighthouse_Point	3	150	ADC	1	brown_chromis	5	2	Chromis_multilineata	chromis	Pomacentridae	Planktivore	3.638467354	0.033333333
Lighthouse_Point	3	150	ADC	1	brown_chromis	10	8	Chromis_multilineata	chromis	Pomacentridae	Planktivore	115.626708	0.133333333
Lighthouse_Point	3	150	ADC	1	ocean_triggerfish	40	1	Canthidermis_sufflamen	triggerfish	Balistidae	Planktivore	1514.531291	0.016666667
Lighthouse_Point	3	150	ADC	1	foureye_butterflyfish	5	1	Chaetodon_capistratus	butterflyfish	Chaetodontidae	Invertivore	3.971276915	0.016666667
Lighthouse_Point	3	150	ADC	1	foureye_butterflyfish	10	1	Chaetodon_capistratus	butterflyfish	Chaetodontidae	Invertivore	36.24230888	0.016666667
Lighthouse_Point	3	150	ADC	1	graysby	20	1	Cephalopholis_cruentata	grouper	Serranidae	Macrocarnivore	122.3477457	0.016666667
Lighthouse_Point	3	150	ADC	1	graysby	30	1	Cephalopholis_cruentata	grouper	Serranidae	Macrocarnivore	431.7573976	0.016666667
Lighthouse_Point	3	150	ADC	2	sunshinefish	5	25	Chromis_insolata	damselfish	Pomacentridae	Planktivore	41.28999706	0.416666667
Lighthouse_Point	3	150	ADC	2	sunshinefish	10	10	Chromis_insolata	damselfish	Pomacentridae	Planktivore	134.9042805	0.166666667
Lighthouse_Point	3	150	ADC	2	yellowhead_wrasse	5	3	Halochoeres_garnoti	wrasse	Labridae	Invertivore	4.697719357	0.05
Lighthouse_Point	3	150	ADC	2	yellowhead_wrasse	10	2	Halochoeres_garnoti	wrasse	Labridae	Invertivore	27.60768529	0.033333333
Lighthouse_Point	3	150	ADC	2	fairy_basslet	5	8	Gramma_loreto	basslet	Grammatidae	Omnivore	11.96607325	0.133333333
Lighthouse_Point	3	150	ADC	2	gray_angelfish	30	1	Pomacanthus_arcuatus	angelfish	Pomacanthidae	Omnivore	681.7658601	0.016666667
Lighthouse_Point	3	150	ADC	2	longspine_squirrelfish	30	1	Holocentrus_rufus	squirrelfish	Holocentridae	Invertivore	345.4565014	0.016666667
Lighthouse_Point	3	150	ADC	2	longspine_squirrelfish	40	1	Holocentrus_rufus	squirrelfish	Holocentridae	Invertivore	793.3527275	0.016666667
Lighthouse_Point	3	150	ADC	2	bicolor_damselfish	10	4	Stegastes_partitus	damselfish	Pomacentridae	Omnivore	60.53801342	0.066666667
Lighthouse_Point	3	150	ADC	2	porkfish	40	2	Anisotremus_virginicus	grunt	Haemulidae	Invertivore	1942.988733	0.033333333
Lighthouse_Point	3	150	ADC	2	french_grunt	30	2	Haemulon_flavolineatum	grunt	Haemulidae	Invertivore	970.8127949	0.033333333
Lighthouse_Point	3	150	ADC	2	caesar_grunt	30	1	Haemulon_carbonarium	grunt	Haemulidae	Invertivore	423.2952563	0.016666667
Lighthouse_Point	3	150	ADC	2	bar_jack	20	2	Caranx_ruber	jack	Carangidae	Invertivore	245.3391011	0.033333333
Lighthouse_Point	3	150	ADC	2	blackcap_basslet	5	10	Gramma_melacara	basslet	Grammatidae	Omnivore	5.898424365	0.166666667
Lighthouse_Point	3	150	ADC	2	blackcap_basslet	10	3	Gramma_melacara	basslet	Grammatidae	Omnivore	15.38405614	0.05
Lighthouse_Point	3	150	ADC	2	blue_chromis	10	1	Chromis_cyanea	chromis	Pomacentridae	Planktivore	14.4533385	0.016666667
Lighthouse_Point	3	150	ADC	2	brown_chromis	10	4	Chromis_multilineata	chromis	Pomacentridae	Planktivore	57.81335399	0.066666667
Lighthouse_Point	3	150	ADC	2	harlequin_bass	10	1	Serranus_tigrinus	grouper	Serranidae	Invertivore	11.21697195	0.016666667
Lighthouse_Point	3	150	ADC	2	foureye_butterflyfish	10	1	Chaetodon_capistratus	butterflyfish	Chaetodontidae	Invertivore	36.24230888	0.016666667
Lighthouse_Point	3	150	ADC	2	ocean_surgeon	10	2	Acanthurus_tractus	surgeonfish	Acanthuridae	Herbivore	40.82847126	0.033333333
Lighthouse_Point	3	150	ADC	2	ocean_surgeon	20	1	Acanthurus_tractus	surgeonfish	Acanthuridae	Herbivore	152.3772427	0.016666667
Lighthouse_Point	3	150	ADC	2	princess_parrotfish_initial	5	1	Scarus_taeniopterus	parrotfish	Scaridae	Herbivore	1.940203515	0.016666667
Lighthouse_Point	3	150	ADC	2	princess_parrotfish_initial	10	2	Scarus_taeniopterus	parrotfish	Scaridae	Herbivore	31.69554105	0.033333333
Lighthouse_Point	3	150	ADC	2	princess_parrotfish_initial	20	1	Scarus_taeniopterus	parrotfish	Scaridae	Herbivore	129.446127	0.016666667
Lighthouse_Point	3	150	ADC	2	princess_parrotfish_initial	30	1	Scarus_taeniopterus	parrotfish	Scaridae	Herbivore	442.2273269	0.016666667
Lighthouse_Point	3	150	GGG	3	schoolmaster_snapper	20	5	Lutjanus_apodus	snapper	Lutjanidae	Macrocarnivore	728	0.083333333
Lighthouse_Point	3	150	GGG	3	blue_chromis	10	17	Chromis_cyanea	chromis	Pomacentridae	Planktivore	245.7067545	0.283333333
Lighthouse_Point	3	150	GGG	3	bicolor_damselfish	5	3	Stegastes_partitus	damselfish	Pomacentridae	Omnivore	5.636235639	0.05
Lighthouse_Point	3	150	GGG	3	bicolor_damselfish	10	1	Stegastes_partitus	damselfish	Pomacentridae	Omnivore	15.13450336	0.016666667
Lighthouse_Point	3	150	GGG	3	mahogany_snapper	20	17	Lutjanus_mahogoni	snapper	Lutjanidae	Macrocarnivore	2940.787027	0.283333333
Lighthouse_Point	3	150	GGG	3	yellow_goatfish	20	6	Mulloidichthys_martinicus	goatfish	Mullidae	Invertivore	777.1869203	0.1
Lighthouse_Point	3	150	GGG	3	sunshinefish	5	50	Chromis_insolata	damselfish	Pomacentridae	Planktivore	82.57999411	0.833333333
Lighthouse_Point	3	150	GGG	3	sunshinefish	10	4	Chromis_insolata	damselfish	Pomacentridae	Planktivore	53.96171221	0.066666667
Lighthouse_Point	3	150	GGG	3	fairy_basslet	5	3	Gramma_loreto	basslet	Grammatidae	Omnivore	4.487277469	0.05
Lighthouse_Point	3	150	GGG	3	redband_parrotfish_initial	10	1	Sparisoma_aurofrenatum	parrotfish	Scaridae	Herbivore	16.52668927	0.016666667
Lighthouse_Point	3	150	GGG	3	redband_parrotfish_initial	20	3	Sparisoma_aurofrenatum	parrotfish	Scaridae	Herbivore	440.1002374	0.05
Lighthouse_Point	3	150	GGG	3	creole_wrasse	20	25	Clepticus_parrae	wrasse	Labridae	Omnivore	2355.621269	0.416666667
Lighthouse_Point	3	150	GGG	3	ocean_surgeon	30	2	Acanthurus_tractus	surgeonfish	Acanthuridae	Herbivore	987.6765843	0.033333333
Lighthouse_Point	3	150	GGG	3	yellowhead_wrasse	10	1	Halochoeres_garnoti	wrasse	Labridae	Invertivore	13.80384265	0.016666667
Lighthouse_Point	3	150	GGG	3	yellowhead_wrasse	20	1	Halochoeres_garnoti	wrasse	Labridae	Invertivore	121.6841986	0.016666667
Lighthouse_Point	3	150	GGG	3	redband_parrotfish_terminal	20	2	Sparisoma_aurofrenatum	parrotfish	Scaridae	Herbivore	293.4001583	0.033333333
Lighthouse_Point	3	150	GGG	3	blackcap_basslet	5	40	Gramma_melacara	basslet	Grammatidae	Omnivore	23.59369746	0.666666667
Lighthouse_Point	3	150	GGG	3	blackcap_basslet	10	5	Gramma_melacara	basslet	Grammatidae	Omnivore	25.64009356	0.083333333
Lighthouse_Point	3	150	GGG	3	princess_parrotfish_initial	10	5	Scarus_taeniopterus	parrotfish	Scaridae	Herbivore	79.23885262	0.083333333
Lighthouse_Point	3	150	GGG	3	foureye_butterflyfish	10	1	Chaetodon_capistratus	butterflyfish	Chaetodontidae	Invertivore	36.24230888	0.016666667
Lighthouse_Point	3	150	GGG	3	longsnout_butterflyfish	10	1	Prognathodes_aculeatus	butterflyfish	Chaetodontidae	Invertivore	23.44520819	0.016666667
Lighthouse_Point	3	150	GGG	3	black_hamlet	10	1	Hypoplectrus_nigricans	seabasses	Serranidae	Invertivore	19.05161325	0.016666667
Lighthouse_Point	3	150	GGG	3	graysby	20	1	Cephalopholis_cruentata	grouper	Serranidae	Macrocarnivore	122.3477457	0.016666667
Lighthouse_Point	3	150	GGG	4	yellowhead_wrasse	5	1	Halochoeres_garnoti	wrasse	Labridae	Invertivore	1.565906452	0.016666667
Lighthouse_Point	3	150	GGG	4	yellowhead_wrasse	10	4	Halochoeres_garnoti	wrasse	Labridae	Invertivore	55.21537058	0.066666667
Lighthouse_Point	3	150	GGG	4	yellowhead_wrasse	20	2	Halochoeres_garnoti	wrasse	Labridae	Invertivore	243.3683973	0.033333333
Lighthouse_Point	3	150	GGG	4	barred_hamlet	10	1	Hypoplectrus_puella	seabasses	Serranidae	Invertivore	19.05161325	0.016666667
Lighthouse_Point	3	150	GGG	4	blue_chromis	10	11	Chromis_cyanea	chromis	Pomacentridae	Planktivore	158.9867235	0.183333333
Lighthouse_Point	3	150	GGG	4	princess_parrotfish_initial	10	2	Scarus_taeniopterus	parrotfish	Scaridae	Herbivore	31.69554105	0.033333333
Lighthouse_Point	3	150	GGG	4	ocean_surgeon	30	4	Acanthurus_tractus	surgeonfish	Acanthuridae	Herbivore	1975.353169	0.066666667
Lighthouse_Point	3	150	GGG	4	bar_jack	20	2	Caranx_ruber	jack	Carangidae	Invertivore	245.3391011	0.033333333
Lighthouse_Point	3	150	GGG	4	sunshinefish	5	25	Chromis_insolata	damselfish	Pomacentridae	Planktivore	41.28999706	0.416666667
Lighthouse_Point	3	150	GGG	4	sunshinefish	10	5	Chromis_insolata	damselfish	Pomacentridae	Planktivore	67.45214026	0.083333333
Lighthouse_Point	3	150	GGG	4	fairy_basslet	5	18	Gramma_loreto	basslet	Grammatidae	Omnivore	26.92366482	0.3
Lighthouse_Point	3	150	GGG	4	blue_tang	10	1	Acanthurus_coeruleus	surgeonfish	Acanthuridae	Omnivore	28.8765304	0.016666667
Lighthouse_Point	3	150	GGG	4	blue_tang	20	1	Acanthurus_coeruleus	surgeonfish	Acanthuridae	Omnivore	223.1431181	0.016666667
Lighthouse_Point	3	150	GGG	4	yellowtail_snapper	30	1	Ocyurus_chrysurus	snapper	Lutjanidae	Macrocarnivore	389.9332923	0.016666667
Lighthouse_Point	3	150	GGG	4	pygmy_angelfish	5	1	Centropyge_argi	angelfish	Pomacanthidae	Herbivore	3.411872499	0.016666667
Lighthouse_Point	3	150	GGG	4	creole_wrasse	10	50	Clepticus_parrae	wrasse	Labridae	Omnivore	561.0135825	0.833333333
Lighthouse_Point	3	150	GGG	4	porkfish	30	1	Anisotremus_virginicus	grunt	Haemulidae	Invertivore	407.4978314	0.016666667
Lighthouse_Point	3	150	GGG	4	foureye_butterflyfish	10	1	Chaetodon_capistratus	butterflyfish	Chaetodontidae	Invertivore	36.24230888	0.016666667
Lighthouse_Point	3	150	GGG	4	french_grunt	20	1	Haemulon_flavolineatum	grunt	Haemulidae	Invertivore	144.4084582	0.016666667
Lighthouse_Point	3	150	GGG	4	longsnout_butterflyfish	10	1	Prognathodes_aculeatus	butterflyfish	Chaetodontidae	Invertivore	23.44520819	0.016666667
Lighthouse_Point	3	150	GGG	4	blackcap_basslet	5	80	Gramma_melacara	basslet	Grammatidae	Omnivore	47.18739492	1.333333333
Lighthouse_Point	3	150	GGG	4	blackcap_basslet	10	1	Gramma_melacara	basslet	Grammatidae	Omnivore	5.128018713	0.016666667
Lighthouse_Point	3	150	GGG	4	redband_parrotfish_initial	5	1	Sparisoma_aurofrenatum	parrotfish	Scaridae	Herbivore	1.861835794	0.016666667
Lighthouse_Point	3	150	GGG	4	bicolor_damselfish	10	1	Stegastes_partitus	damselfish	Pomacentridae	Omnivore	15.13450336	0.016666667
Lighthouse_Point	3	150	GGG	4	graysby	20	1	Cephalopholis_cruentata	grouper	Serranidae	Macrocarnivore	122.3477457	0.016666667
Lighthouse_Point	3	150	GGG	4	princess_parrotfish_initial	10	1	Scarus_taeniopterus	parrotfish	Scaridae	Herbivore	15.84777052	0.016666667
Roundabout	2	150	ADC	1	blackcap_basslet	5	36	Gramma_melacara	basslet	Grammatidae	Omnivore	21.23432771	0.6
Roundabout	2	150	ADC	1	yellowhead_wrasse	5	4	Halochoeres_garnoti	wrasse	Labridae	Invertivore	6.263625809	0.066666667
Roundabout	2	150	ADC	1	yellowhead_wrasse	10	3	Halochoeres_garnoti	wrasse	Labridae	Invertivore	41.41152794	0.05
Roundabout	2	150	ADC	1	blue_chromis	5	2	Chromis_cyanea	chromis	Pomacentridae	Planktivore	3.638467354	0.033333333
Roundabout	2	150	ADC	1	blue_chromis	10	13	Chromis_cyanea	chromis	Pomacentridae	Planktivore	187.8934005	0.216666667
Roundabout	2	150	ADC	1	creole_wrasse	5	1	Clepticus_parrae	wrasse	Labridae	Omnivore	1.33610714	0.016666667
Roundabout	2	150	ADC	1	creole_wrasse	10	7	Clepticus_parrae	wrasse	Labridae	Omnivore	78.54190155	0.116666667
Roundabout	2	150	ADC	1	princess_parrotfish_initial	5	2	Scarus_taeniopterus	parrotfish	Scaridae	Herbivore	3.880407031	0.033333333
Roundabout	2	150	ADC	1	princess_parrotfish_initial	20	5	Scarus_taeniopterus	parrotfish	Scaridae	Herbivore	647.2306348	0.083333333
Roundabout	2	150	ADC	1	sunshinefish	5	15	Chromis_insolata	damselfish	Pomacentridae	Planktivore	24.77399823	0.25
Roundabout	2	150	ADC	1	blue_tang	20	1	Acanthurus_coeruleus	surgeonfish	Acanthuridae	Omnivore	223.1431181	0.016666667
Roundabout	2	150	ADC	1	foureye_butterflyfish	10	2	Chaetodon_capistratus	butterflyfish	Chaetodontidae	Invertivore	72.48461777	0.033333333
Roundabout	2	150	ADC	1	longspine_squirrelfish	30	1	Holocentrus_rufus	squirrelfish	Holocentridae	Invertivore	345.4565014	0.016666667
Roundabout	2	150	ADC	1	french_grunt	30	1	Haemulon_flavolineatum	grunt	Haemulidae	Invertivore	485.4063974	0.016666667
Roundabout	2	150	ADC	1	brown_chromis	10	1	Chromis_multilineata	chromis	Pomacentridae	Planktivore	14.4533385	0.016666667
Roundabout	2	150	ADC	1	redband_parrotfish_initial	5	1	Sparisoma_aurofrenatum	parrotfish	Scaridae	Herbivore	1.861835794	0.016666667
Roundabout	2	150	ADC	1	graysby	30	1	Cephalopholis_cruentata	grouper	Serranidae	Macrocarnivore	431.7573976	0.016666667
Roundabout	2	150	ADC	2	yellowhead_wrasse	5	2	Halochoeres_garnoti	wrasse	Labridae	Invertivore	3.131812905	0.033333333
Roundabout	2	150	ADC	2	yellowhead_wrasse	10	6	Halochoeres_garnoti	wrasse	Labridae	Invertivore	82.82305588	0.1
Roundabout	2	150	ADC	2	yellowhead_wrasse	20	4	Halochoeres_garnoti	wrasse	Labridae	Invertivore	486.7367946	0.066666667
Roundabout	2	150	ADC	2	creole_wrasse	10	1	Clepticus_parrae	wrasse	Labridae	Omnivore	11.22027165	0.016666667
Roundabout	2	150	ADC	2	blue_chromis	5	1	Chromis_cyanea	chromis	Pomacentridae	Planktivore	1.819233677	0.016666667
Roundabout	2	150	ADC	2	blue_chromis	10	9	Chromis_cyanea	chromis	Pomacentridae	Planktivore	130.0800465	0.15
Roundabout	2	150	ADC	2	brown_chromis	10	5	Chromis_multilineata	chromis	Pomacentridae	Planktivore	72.26669249	0.083333333
Roundabout	2	150	ADC	2	trumpetfish	40	2	Aulostomus_maculatus	trumpetfishes	Aulostomidae	Macrocarnivore	361.4856623	0.033333333
Roundabout	2	150	ADC	2	blackcap_basslet	5	58	Gramma_melacara	basslet	Grammatidae	Omnivore	34.21086132	0.966666667
Roundabout	2	150	ADC	2	blackcap_basslet	10	1	Gramma_melacara	basslet	Grammatidae	Omnivore	5.128018713	0.016666667
Roundabout	2	150	ADC	2	princess_parrotfish_initial	5	4	Scarus_taeniopterus	parrotfish	Scaridae	Herbivore	7.760814062	0.066666667
Roundabout	2	150	ADC	2	princess_parrotfish_initial	10	2	Scarus_taeniopterus	parrotfish	Scaridae	Herbivore	31.69554105	0.033333333
Roundabout	2	150	ADC	2	princess_parrotfish_initial	20	1	Scarus_taeniopterus	parrotfish	Scaridae	Herbivore	129.446127	0.016666667
Roundabout	2	150	ADC	2	striped_parrotfish_initial	20	1	Scarus_iseri	parrotfish	Scaridae	Herbivore	134.204684	0.016666667
Roundabout	2	150	ADC	2	mutton_snapper	60	1	Lutjanus_analis	snapper	Lutjanidae	Macrocarnivore	3687.866879	0.016666667
Roundabout	2	150	ADC	2	sunshinefish	5	6	Chromis_insolata	damselfish	Pomacentridae	Planktivore	9.909599294	0.1
Roundabout	2	150	ADC	2	graysby	20	1	Cephalopholis_cruentata	grouper	Serranidae	Macrocarnivore	122.3477457	0.016666667
Roundabout	2	150	ADC	2	redband_parrotfish_initial	5	2	Sparisoma_aurofrenatum	parrotfish	Scaridae	Herbivore	3.723671588	0.033333333
Roundabout	2	150	ADC	2	redband_parrotfish_terminal	30	1	Sparisoma_aurofrenatum	parrotfish	Scaridae	Herbivore	526.1599821	0.016666667
Roundabout	2	150	ADC	2	schoolmaster_snapper	30	1	Lutjanus_apodus	snapper	Lutjanidae	Macrocarnivore	491.4	0.016666667
Roundabout	2	150	ADC	3	blackcap_basslet	5	27	Gramma_melacara	basslet	Grammatidae	Omnivore	15.92574579	0.45
Roundabout	2	150	ADC	3	yellowhead_wrasse	5	4	Halochoeres_garnoti	wrasse	Labridae	Invertivore	6.263625809	0.066666667
Roundabout	2	150	ADC	3	longspine_squirrelfish	30	2	Holocentrus_rufus	squirrelfish	Holocentridae	Invertivore	690.9130027	0.033333333
Roundabout	2	150	ADC	3	foureye_butterflyfish	10	2	Chaetodon_capistratus	butterflyfish	Chaetodontidae	Invertivore	72.48461777	0.033333333
Roundabout	2	150	ADC	3	blue_chromis	10	5	Chromis_cyanea	chromis	Pomacentridae	Planktivore	72.26669249	0.083333333
Roundabout	2	150	ADC	3	redband_parrotfish_terminal	30	2	Sparisoma_aurofrenatum	parrotfish	Scaridae	Herbivore	1052.319964	0.033333333
Roundabout	2	150	ADC	3	striped_parrotfish_initial	10	1	Scarus_iseri	parrotfish	Scaridae	Herbivore	16.54463106	0.016666667
Roundabout	2	150	ADC	3	blueheaded_wrasse	5	3	Thalassoma_bifasciatum	wrasse	Labridae	Omnivore	3.930563825	0.05
Roundabout	2	150	ADC	3	brown_chromis	10	1	Chromis_multilineata	chromis	Pomacentridae	Planktivore	14.4533385	0.016666667
Roundabout	2	150	ADC	3	sunshinefish	5	25	Chromis_insolata	damselfish	Pomacentridae	Planktivore	41.28999706	0.416666667
Roundabout	2	150	ADC	3	creole_wrasse	5	25	Clepticus_parrae	wrasse	Labridae	Omnivore	33.40267851	0.416666667
Roundabout	2	150	ADC	3	princess_parrotfish_initial	5	5	Scarus_taeniopterus	parrotfish	Scaridae	Herbivore	9.701017577	0.083333333
Roundabout	2	150	ADC	3	princess_parrotfish_initial	10	2	Scarus_taeniopterus	parrotfish	Scaridae	Herbivore	31.69554105	0.033333333
Roundabout	2	150	ADC	3	princess_parrotfish_initial	20	1	Scarus_taeniopterus	parrotfish	Scaridae	Herbivore	129.446127	0.016666667
Roundabout	2	150	ADC	3	lionfish	20	1	Pterois_volitans	scorpionfish	Scorpaenidae	Macrocarnivore	85.41887866	0.016666667
Roundabout	2	150	ADC	2	nassau_grouper	10	0	Cephalopholis_cruentata	grouper	Serranidae	Macrocarnivore	0	0
Roundabout	2	150	ADC	1	nassau_grouper	10	0	Cephalopholis_cruentata	grouper	Serranidae	Macrocarnivore	0	0
Roundabout	2	150	GGG	3	squirrelfish	20	1	Holocentrus_adscensionis	squirrelfish	Holocentridae	Invertivore	120.4429183	0.016666667
Roundabout	2	150	GGG	3	squirrelfish	30	1	Holocentrus_adscensionis	squirrelfish	Holocentridae	Invertivore	384.0628239	0.016666667
Roundabout	2	150	GGG	3	black_durgon	20	1	Melichthys_niger	triggerfish	Balistidae	Planktivore	171.7755353	0.016666667
Roundabout	2	150	GGG	3	princess_parrotfish_initial	5	3	Scarus_taeniopterus	parrotfish	Scaridae	Herbivore	5.820610546	0.05
Roundabout	2	150	GGG	3	princess_parrotfish_initial	20	2	Scarus_taeniopterus	parrotfish	Scaridae	Herbivore	258.8922539	0.033333333
Roundabout	2	150	GGG	3	princess_parrotfish_initial	30	1	Scarus_taeniopterus	parrotfish	Scaridae	Herbivore	442.2273269	0.016666667
Roundabout	2	150	GGG	3	redband_parrotfish_initial	5	2	Sparisoma_aurofrenatum	parrotfish	Scaridae	Herbivore	3.723671588	0.033333333
Roundabout	2	150	GGG	3	redband_parrotfish_initial	20	2	Sparisoma_aurofrenatum	parrotfish	Scaridae	Herbivore	293.4001583	0.033333333
Roundabout	2	150	GGG	3	Yellowhead_wrasse	5	2	Halochoeres_garnoti	wrasse	Labridae	Invertivore	3.131812905	0.033333333
Roundabout	2	150	GGG	3	Yellowhead_wrasse	10	2	Halochoeres_garnoti	wrasse	Labridae	Invertivore	27.60768529	0.033333333
Roundabout	2	150	GGG	3	Yellowhead_wrasse	20	3	Halochoeres_garnoti	wrasse	Labridae	Invertivore	365.0525959	0.05
Roundabout	2	150	GGG	3	bicolor_damselfish	5	1	Stegastes_partitus	damselfish	Pomacentridae	Omnivore	1.878745213	0.016666667
Roundabout	2	150	GGG	3	sunshinefish	5	50	Chromis_insolata	damselfish	Pomacentridae	Planktivore	82.57999411	0.833333333
Roundabout	2	150	GGG	3	sunshinefish	10	1	Chromis_insolata	damselfish	Pomacentridae	Planktivore	13.49042805	0.016666667
Roundabout	2	150	GGG	3	blackcap_basslet	5	28	Gramma_melacara	basslet	Grammatidae	Omnivore	16.51558822	0.466666667
Roundabout	2	150	GGG	3	blackcap_basslet	10	3	Gramma_melacara	basslet	Grammatidae	Omnivore	15.38405614	0.05
Roundabout	2	150	GGG	3	graysby	20	1	Cephalopholis_cruentata	grouper	Serranidae	Macrocarnivore	122.3477457	0.016666667
Roundabout	2	150	GGG	3	rock_beauty	20	2	Holocanthus_tricolor	angelfish	Pomacanthidae	Invertivore	455.9282228	0.033333333
Roundabout	2	150	GGG	3	blue_chromis	10	4	Chromis_cyanea	chromis	Pomacentridae	Planktivore	57.81335399	0.066666667
Roundabout	2	150	GGG	3	creole_wrasse	10	2	Clepticus_parrae	wrasse	Labridae	Omnivore	22.4405433	0.033333333
Roundabout	2	150	GGG	3	yellow_goatfish	20	1	Mulloidichthys_martinicus	goatfish	Mullidae	Invertivore	129.5311534	0.016666667
Roundabout	2	150	GGG	3	schoolmaster_snapper	20	1	Lutjanus_apodus	snapper	Lutjanidae	Macrocarnivore	145.6	0.016666667
Roundabout	2	150	GGG	3	french_grunt	20	1	Haemulon_flavolineatum	grunt	Haemulidae	Invertivore	144.4084582	0.016666667
