# Supplementary material for: Benthic and fish community composition on mesophotic reefs in Grand Cayman
Source: PeerJ. 2024 Aug 29;12:e17763. doi: 10.7717/peerj.17763 (PMC11366224; doi:10.7717/peerj.17763)
Supplement: Supplemental Information 1 — The dataset and code used to create Figures 2, 3, 4 and a part of Figure 7 as well as for the data analysis. [file peerj-12-17763-s001.zip › ordination lhp rework.R]

#########################################################################################
######################### CCMI Banks project - Lucas lead ################################
#########################################################################################

# objective: Ordinations and relationship between fish and benthos
# Author: Jack Johnson (jackvjohnson@hotmail.com)
# Date created: April 2023
# Last edited: 

# clear workspace
rm(list=ls())


#########################################################################################
#################################### Set up #############################################

library(tidyverse)
library(fishualize)
library(patchwork)
library(FSA) # for dunns test 
library(vegan)
library(ggvegan)

#########################################################################################
################################ working directories ####################################

data_wd <- "C:/Users/CCMI/Desktop/gc_coral_data/data"

output_wd <- "C:/Users/CCMI/Desktop/gc_coral_data/output" 


coral_sizefreq_df <- read.csv(file=file.path(data_wd, "size_frequency.csv"))
benthic_group_rework <- read.csv(file=file.path(data_wd, "fun_grp_rework.csv"))
fish_df <- read.csv(file=file.path(data_wd, "gc_meso_fish.csv") , fileEncoding="UTF-8-BOM")

########################################################################################
############################# set my own theme for figures #############################

my_theme <- theme_classic() +
  theme(axis.title.x = element_text(size = 22, color = "black"), axis.title.y = element_text(size = 22, color = "black"), text=element_text(size=16)) +
  theme(axis.text.y = element_text(size=18, color="black"), axis.text.x = element_text(size=18, color="black", angle = 0, vjust = .0)) +
  theme(legend.text = element_text(size = 16),
        legend.title = element_text(size = 18, face = "bold")) 


#########################################################################################
################################ nmds for benthic groups ################################

summary(benthic_group_rework)
benthic_group_filter<- benthic_group_rework %>% filter(functional_group != "Other")

benthic_group_df <- benthic_group_filter %>% 
  group_by(file_name) %>% 
  mutate(percent_cover = percent_cover/sum(percent_cover)*100)

# group by site and functional group, and summarize percent cover
df_aggregated <- benthic_group_df %>%
  group_by(file_name,site, functional_group) %>%
  summarize(total_percent_cover = sum(percent_cover)) %>%
  ungroup()
  
df_aggregated <- df_aggregated[-1, ]

df_wide <- df_aggregated %>% 
  pivot_wider(names_from = functional_group, values_from = total_percent_cover)
df_wide <- na.omit(df_wide)
df_mat <- as.matrix(df_wide[, -c(1:2)])
df_mat <- sqrt(df_mat)

benth_dist <- vegdist(df_mat, method = "bray")

set.seed(36) #reproducible results
benth_site <- adonis2(benth_dist~as.factor(df_wide$site), data=df_wide, permutations=9999)
benth_site

# Run NMDS
set.seed(123)
benthic_nmds <- metaMDS(df_mat, distance = "bray", k = 2, trymax = 35, autotransform = TRUE)

benthic_nmds
stressplot(benthic_nmds)

# extract NMDS scores
nmds_scores <- benthic_nmds$points


# add row names as a column
nmds_scores <- data.frame(nmds_scores, df_wide, row.names = NULL)


p_benthic <- ggplot(nmds_scores, aes(MDS1, MDS2, colour = site)) +
  geom_point(position=position_jitter(.1), shape=19, size = 2)+
  stat_ellipse(type='t',size =1.5)+
  my_theme +
  scale_color_fish_d(option = "Halichoeres_bivittatus", labels = c("Ghost Mountain", "La Mesa", "Lighthouse Point", "Roundabout")) +
  labs(color = "Site") + 
  theme(legend.position = "none") +
  xlab("") + ylab("")
p_benthic

fit_benthic <- envfit(benthic_nmds, df_mat)
fit_benthic

p_benthicarrows <- autoplot(fit_benthic) + 
  xlim(-1,1) +
  my_theme +
  coord_fixed() +
  xlab("") + ylab("")

p_benthicarrows + p_benthic
p_benthicarrows
#########################################################################################
#################################### for coral genera ###################################

cgen_agg_df <- coral_sizefreq_df %>%
  group_by(file_name, site) %>%
  count(genus)

cgen_agg_df[cgen_agg_df == ""] <- NA
cgen_agg_df <- na.omit(cgen_agg_df)

# ghost mountain doesn't allow for an ordination 

cgen_agg_df <- subset(cgen_agg_df, !(site %in% "ghost_mountain"))

cgen_wide_df <- cgen_agg_df %>%
  pivot_wider(names_from = genus, values_from = n)
cgen_wide_df[is.na(cgen_wide_df)] <- 0

cgen_mat <- as.matrix(cgen_wide_df[,-c(1:2)])
cgen_mat <- sqrt(cgen_mat)
cgen_dist <- vegdist(cgen_mat, method = "bray")

# permanova
set.seed(36)
cgen_site <- adonis2(cgen_dist~as.factor(cgen_wide_df$site), data = cgen_wide_df, permutations = 9999)
cgen_site

#post_hoc


# Run NMDS
set.seed(123)
cgen_nmds <- metaMDS(cgen_mat, distance = "bray", k=2, trymax = 35, autotransform = TRUE)
cgen_nmds
stressplot(cgen_nmds)


# extract NMDS scores
cgen_nmds_scores <- cgen_nmds$points


# add row names as a column
cgen_nmds_scores  <- data.frame(cgen_nmds_scores , cgen_wide_df, row.names = NULL)


ggplot(cgen_nmds_scores, aes(MDS1, MDS2, colour =site)) +
  geom_point(position=position_jitter(.1), shape=19, size = 3)+
  stat_ellipse(type='t',size =1)+
  my_theme +
  scale_color_fish_d(option = "Halichoeres_bivittatus", labels = c("Ghost Mountain", "La Mesa", "Light House Point", "Roundabout")) +
  labs(color = "Site") +
  xlim(-2,2) + ylim(-2,2)

fit_cgen <- envfit(cgen_nmds, cgen_mat)
fit_cgen

autoplot(fit_cgen)

# coral genera ordination doesn't work as our coral coverage is too low so we should not use this in our MS


#########################################################################################
################################## fish species ordination ##############################

summary(fish_df)

fsp_agg_df <- fish_df %>%
  group_by(transect, site, fish_spp) %>%
  summarise(total_abundance = sum(count))

fsp_agg_df[fsp_agg_df==0] <- NA
fsp_agg_df <- na.omit(fsp_agg_df)

fsp_wide_df <- fsp_agg_df %>%
  pivot_wider(names_from = fish_spp, values_from = total_abundance)
# NAs indiciate zero
fsp_wide_df[is.na(fsp_wide_df)] <- 0

# create matrix

fsp_mat <- as.matrix(fsp_wide_df[,-c(1:2)])
fsp_mat <- sqrt(fsp_mat)
fsp_dist <- vegdist(fsp_mat, method = "bray")

# permnova
set.seed(36)
fsp_site <- adonis2(fsp_dist~as.factor(fsp_wide_df$site), data = fsp_wide_df, permutations = 9999)
fsp_site


# Run NMDS
set.seed(123)
fsp_nmds <- metaMDS(fsp_mat, distance = "bray", k=2, trymax = 35, autotransform = TRUE)
fsp_nmds
stressplot(fsp_nmds)


# extract NMDS scores
fsp_nmds_scores <- fsp_nmds$points


# add row names as a column
fsp_nmds_scores  <- data.frame(fsp_nmds_scores , fsp_wide_df, row.names = NULL)

p_fishsp <- ggplot(fsp_nmds_scores, aes(MDS1, MDS2, colour = site)) +
  geom_point(position=position_jitter(.1), shape=19, size = 3)+
  stat_ellipse(type='t',size =1.5)+
  my_theme +
  scale_color_fish_d(option = "Halichoeres_bivittatus", labels = c("Ghost Mountain", "La Mesa", "Lighthouse Point", "Roundabout")) +
  labs(color = "Site") +
  xlab("MDS1") + ylab("")
p_fishsp 
fit_fsp <- envfit(fsp_nmds, fsp_mat)
fit_fsp

autoplot(fit_fsp)

########################################################################################
########################## fish trophic guild composition ##############################

summary(fish_df)

ftg_agg_df <- fish_df %>%
  group_by(transect, site, foodweb) %>%
  summarise(total_count = sum(count))

ftg_agg_df[ftg_agg_df==0] <- NA
ftg_agg_df <- na.omit(ftg_agg_df)

ftg_wide_df <- ftg_agg_df %>%
  pivot_wider(names_from = foodweb, values_from = total_count)
# NAs indiciate zero
ftg_wide_df[is.na(ftg_wide_df)] <- 0

# create matrix

ftg_mat <- as.matrix(ftg_wide_df[,-c(1:2)])
ftg_mat <- sqrt(ftg_mat)
ftg_dist <- vegdist(ftg_mat, method = "bray")

# permnova
set.seed(36)
ftg_site <- adonis2(ftg_dist~as.factor(ftg_wide_df$site), data = ftg_wide_df, permutations = 9999)
ftg_site


# Run NMDS
set.seed(123)
ftg_nmds <- metaMDS(ftg_mat, distance = "bray", k=2, trymax = 35, autotransform = TRUE)
ftg_nmds
stressplot(ftg_nmds)


# extract NMDS scores
ftg_nmds_scores <- ftg_nmds$points


# add row names as a column
ftg_nmds_scores  <- data.frame(ftg_nmds_scores , ftg_wide_df, row.names = NULL)

p_fishtg <- ggplot(ftg_nmds_scores, aes(MDS1, MDS2, colour = site)) +
  geom_point(position=position_jitter(.1), shape=19, size = 3)+
  stat_ellipse(type='t',size =1.5)+
  my_theme +
  scale_color_fish_d(option = "Halichoeres_bivittatus", labels = c("Ghost Mountain", "La Mesa", "Lighthouse Point", "Roundabout")) +
  xlab("") + ylab("MDS2") + labs(color = "Site")

p_fishtg

fit_ftg <- envfit(ftg_nmds, ftg_mat)
fit_ftg

p_ftgarrows <- autoplot(fit_ftg) +
  my_theme +
  xlim(-1, 1) + 
  coord_fixed() +
  xlab("MDS1") + ylab("")
p_ftgarrows

########################################################################################
#################################### save figure #######################################
p_benthic + p_benthicarrows + p_fishtg + p_ftgarrows + p_fishsp + plot_layout(ncol = 2, widths = c(2, 1)) + guide_area() + plot_layout(guides = "collect")+plot_annotation(tag_levels = list(c('A', 'B', 'C', 'D', 'E', 'F')))

png(file=file.path(output_wd, "Ordinations_FIGURE2.png"), height = 5000, width = 5000, res = 350)
p_benthic + p_benthicarrows + p_fishtg + p_ftgarrows + p_fishsp + plot_layout(ncol = 2, widths = c(2, 1)) + guide_area() + plot_layout(guides = "collect")+plot_annotation(tag_levels = list(c('A', 'B', 'C', 'D', 'E', 'F')))
dev.off()


########################################################################################
############################# correlate dissimilarity ##################################

# tidy work space 

rm(benth_site, benthic_arrows, cgen_agg_df, cgen_nmds_scores, cgen_mat, cgen_nmds, cgen_site, cgen_wide_df, df_aggregated, df_mat, df_wide, fit_benthic, fit_cgen, fit_fsp, fit_ftg, fsp_agg_df, fsp_mat, fsp_nmds, fsp_site, fsp_wide_df, ftg_agg_df, ftg_mat, ftg_nmds, ftg_site, ftg_wide_df, p_benthic, p_benthicarrows, p_fishsp, p_fishtg, p_ftgarrows)

# i need the nmds scores
# diversity, abundance, biomass of fish per site 
# diversity, abundance, biomass of each trophic group per site 

nmds_scores
fsp_nmds_scores
ftg_nmds_scores


scores_df <- nmds_scores %>% 
  group_by(site) %>%
  summarise(benthic_mean_scores = mean(MDS1)) 

fsp_scores <- fsp_nmds_scores %>%
  group_by(site) %>%
  summarise(species_mean_scores = mean(MDS1))

ftg_scores <- ftg_nmds_scores %>%
  group_by(site) %>%
  summarise(guild_mean_scores = mean(MDS1))

scores_df <- cbind(scores_df, fsp_scores,ftg_scores)
scores_df <- scores_df[,-c(3,5)]

# Calculate the slope and intercept of the linear regression line
fit <- lm(species_mean_scores ~ benthic_mean_scores, data = scores_df)
intercept <- coef(fit)[1]
slope <- coef(fit)[2]

# Calculate the R squared value
r_squared <- summary(fit)$r.squared


p1 <- ggplot(scores_df, aes(benthic_mean_scores, species_mean_scores, color = site)) +
  geom_point(size = 6, shape = 19) +
  scale_color_fish_d(option = "Halichoeres_bivittatus", labels = c("Ghost Mountain", "La Mesa", "Light House Point", "Roundabout")) +
  my_theme +
  labs(x = "", y = "Species MDS scores", color = "Site") 

p2 <- ggplot(scores_df, aes(benthic_mean_scores, guild_mean_scores, color = site)) +
  geom_point(size = 6, shape = 19) +
  scale_color_fish_d(option = "Halichoeres_bivittatus", labels = c("Ghost Mountain", "La Mesa", "Light House Point", "Roundabout")) +
  my_theme +
  labs(x = "Benthic MDS scores", y = "Trophic MDS scores", color = "Site")

cor.test(scores_df$benthic_mean_scores, scores_df$species_mean_scores, method = "spearman")
cor.test(scores_df$benthic_mean_scores, scores_df$guild_mean_scores, method = "spearman")
