# Supplementary material for: Benthic and fish community composition on mesophotic reefs in Grand Cayman
Source: PeerJ. 2024 Aug 29;12:e17763. doi: 10.7717/peerj.17763 (PMC11366224; doi:10.7717/peerj.17763)
Supplement: Supplemental Information 2 — The dataset and the codes used to create Figures 5 and 7 and Table 1 and for the data analysis. [file peerj-12-17763-s002.zip]

Archive with 3 entries (3 files):
- fun_grp_rework.csv
- plot_coral_rework.R
- ordination lhp rework.R
