# Supplementary material for: Benthic and fish community composition on mesophotic reefs in Grand Cayman
Source: PeerJ. 2024 Aug 29;12:e17763. doi: 10.7717/peerj.17763 (PMC11366224; doi:10.7717/peerj.17763)
Supplement: Supplemental Information 2 — The dataset and the codes used to create Figures 5 and 7 and Table 1 and for the data analysis. [file peerj-12-17763-s002.zip › fun_grp_rework.csv]

file_name	depth	site	analyzer	functional_group	percent_cover
lhp_1j	45	light_house_point	llg	cca	5
lhp_1j	45	light_house_point	llg	Turf algae	15
lhp_1j	45	light_house_point	llg	Macroalgae	27.67588566
lhp_1j	45	light_house_point	llg	hard coral	15.12411434
lhp_1j	45	light_house_point	llg	Soft coral	0.2
lhp_1j	45	light_house_point	llg	Sponge	12
lhp_1j	45	light_house_point	llg	Sand_rubble	24
lhp_1j	45	light_house_point	llg	Recently_dead_coral	0
lhp_1j	45	light_house_point	llg	Other	1
lhp_2a	45	light_house_point	llg	cca	2
lhp_2a	45	light_house_point	llg	Turf algae	0
lhp_2a	45	light_house_point	llg	Macroalgae	34.29010778
lhp_2a	45	light_house_point	llg	hard coral	0.209892218
lhp_2a	45	light_house_point	llg	Soft coral	0.5
lhp_2a	45	light_house_point	llg	Sponge	2
lhp_2a	45	light_house_point	llg	Sand_rubble	55
lhp_2a	45	light_house_point	llg	Recently_dead_coral	0
lhp_2a	45	light_house_point	llg	Other	6
lhp_2b	45	light_house_point	llg	cca	2
lhp_2b	45	light_house_point	llg	Turf algae	0
lhp_2b	45	light_house_point	llg	Macroalgae	37.47343549
lhp_2b	45	light_house_point	llg	hard coral	0.226564507
lhp_2b	45	light_house_point	llg	Soft coral	0.3
lhp_2b	45	light_house_point	llg	Sponge	3
lhp_2b	45	light_house_point	llg	Sand_rubble	54
lhp_2b	45	light_house_point	llg	Recently_dead_coral	0
lhp_2b	45	light_house_point	llg	Other	3
lhp_1b	45	light_house_point	llg	cca	5
lhp_1b	45	light_house_point	llg	Turf algae	0
lhp_1b	45	light_house_point	llg	Macroalgae	43.78172319
lhp_1b	45	light_house_point	llg	hard coral	0.718276813
lhp_1b	45	light_house_point	llg	Soft coral	0.5
lhp_1b	45	light_house_point	llg	Sponge	10
lhp_1b	45	light_house_point	llg	Sand_rubble	35
lhp_1b	45	light_house_point	llg	Recently_dead_coral	0
lhp_1b	45	light_house_point	llg	Other	5
lhp_1c	45	light_house_point	llg	cca	1
lhp_1c	45	light_house_point	llg	Turf algae	10
lhp_1c	45	light_house_point	llg	Macroalgae	42.15412694
lhp_1c	45	light_house_point	llg	hard coral	0.145873058
lhp_1c	45	light_house_point	llg	Soft coral	0.7
lhp_1c	45	light_house_point	llg	Sponge	10
lhp_1c	45	light_house_point	llg	Sand_rubble	33
lhp_1c	45	light_house_point	llg	Recently_dead_coral	0
lhp_1c	45	light_house_point	llg	Other	3
lhp_1d	45	light_house_point	llg	cca	7
lhp_1d	45	light_house_point	llg	Turf algae	0
lhp_1d	45	light_house_point	llg	Macroalgae	67
lhp_1d	45	light_house_point	llg	hard coral	0
lhp_1d	45	light_house_point	llg	Soft coral	0
lhp_1d	45	light_house_point	llg	Sponge	6
lhp_1d	45	light_house_point	llg	Sand_rubble	20
lhp_1d	45	light_house_point	llg	Recently_dead_coral	0
lhp_1d	45	light_house_point	llg	Other	0
lhp_1e	45	light_house_point	llg	cca	6
lhp_1e	45	light_house_point	llg	Turf algae	0
lhp_1e	45	light_house_point	llg	Macroalgae	63.90048383
lhp_1e	45	light_house_point	llg	hard coral	0.899516174
lhp_1e	45	light_house_point	llg	Soft coral	0.2
lhp_1e	45	light_house_point	llg	Sponge	5
lhp_1e	45	light_house_point	llg	Sand_rubble	21
lhp_1e	45	light_house_point	llg	Recently_dead_coral	0
lhp_1e	45	light_house_point	llg	Other	3
lhp_1g	45	light_house_point	llg	cca	3
lhp_1g	45	light_house_point	llg	Turf algae	0
lhp_1g	45	light_house_point	llg	Macroalgae	27.5
lhp_1g	45	light_house_point	llg	hard coral	0
lhp_1g	45	light_house_point	llg	Soft coral	0.2
lhp_1g	45	light_house_point	llg	Sponge	2
lhp_1g	45	light_house_point	llg	Sand_rubble	65
lhp_1g	45	light_house_point	llg	Recently_dead_coral	0
lhp_1g	45	light_house_point	llg	Other	2.3
lhp_1h	45	light_house_point	llg	cca	2
lhp_1h	45	light_house_point	llg	Turf algae	0
lhp_1h	45	light_house_point	llg	Macroalgae	44.8
lhp_1h	45	light_house_point	llg	hard coral	0
lhp_1h	45	light_house_point	llg	Soft coral	0.2
lhp_1h	45	light_house_point	llg	Sponge	14
lhp_1h	45	light_house_point	llg	Sand_rubble	36
lhp_1h	45	light_house_point	llg	Recently_dead_coral	0
lhp_1h	45	light_house_point	llg	Other	3
lhp_1i	45	light_house_point	llg	cca	2
lhp_1i	45	light_house_point	llg	Turf algae	0
lhp_1i	45	light_house_point	llg	Macroalgae	64.35012376
lhp_1i	45	light_house_point	llg	hard coral	0.449876237
lhp_1i	45	light_house_point	llg	Soft coral	0.2
lhp_1i	45	light_house_point	llg	Sponge	4
lhp_1i	45	light_house_point	llg	Sand_rubble	28
lhp_1i	45	light_house_point	llg	Recently_dead_coral	0
lhp_1i	45	light_house_point	llg	Other	1
lhp_2c	45	light_house_point	llg	cca	10
lhp_2c	45	light_house_point	llg	Turf algae	0
lhp_2c	45	light_house_point	llg	Macroalgae	40.148
lhp_2c	45	light_house_point	llg	hard coral	2.452
lhp_2c	45	light_house_point	llg	Soft coral	0.4
lhp_2c	45	light_house_point	llg	Sponge	4
lhp_2c	45	light_house_point	llg	Sand_rubble	29
lhp_2c	45	light_house_point	llg	Recently_dead_coral	0
lhp_2c	45	light_house_point	llg	Other	14
lhp_2d	45	light_house_point	llg	cca	2
lhp_2d	45	light_house_point	llg	Turf algae	0
lhp_2d	45	light_house_point	llg	Macroalgae	32.16597739
lhp_2d	45	light_house_point	llg	hard coral	0.63402261
lhp_2d	45	light_house_point	llg	Soft coral	0.2
lhp_2d	45	light_house_point	llg	Sponge	5
lhp_2d	45	light_house_point	llg	Sand_rubble	56
lhp_2d	45	light_house_point	llg	Recently_dead_coral	0
lhp_2d	45	light_house_point	llg	Other	4
lhp_2e	45	light_house_point	llg	cca	4
lhp_2e	45	light_house_point	llg	Turf algae	0
lhp_2e	45	light_house_point	llg	Macroalgae	52.37525611
lhp_2e	45	light_house_point	llg	hard coral	3.624743893
lhp_2e	45	light_house_point	llg	Soft coral	1
lhp_2e	45	light_house_point	llg	Sponge	13
lhp_2e	45	light_house_point	llg	Sand_rubble	11
lhp_2e	45	light_house_point	llg	Recently_dead_coral	0
lhp_2e	45	light_house_point	llg	Other	15
lhp_2f	45	light_house_point	llg	cca	1
lhp_2f	45	light_house_point	llg	Turf algae	0
lhp_2f	45	light_house_point	llg	Macroalgae	52.61462388
lhp_2f	45	light_house_point	llg	hard coral	0.185376117
lhp_2f	45	light_house_point	llg	Soft coral	0.2
lhp_2f	45	light_house_point	llg	Sponge	6
lhp_2f	45	light_house_point	llg	Sand_rubble	39
lhp_2f	45	light_house_point	llg	Recently_dead_coral	0
lhp_2f	45	light_house_point	llg	Other	1
lhp_2g	45	light_house_point	llg	cca	3
lhp_2g	45	light_house_point	llg	Turf algae	0
lhp_2g	45	light_house_point	llg	Macroalgae	60.67800346
lhp_2g	45	light_house_point	llg	hard coral	0.121996544
lhp_2g	45	light_house_point	llg	Soft coral	0.2
lhp_2g	45	light_house_point	llg	Sponge	3
lhp_2g	45	light_house_point	llg	Sand_rubble	31
lhp_2g	45	light_house_point	llg	Recently_dead_coral	0
lhp_2g	45	light_house_point	llg	Other	2
lhp_2h	45	light_house_point	llg	cca	6
lhp_2h	45	light_house_point	llg	Turf algae	0
lhp_2h	45	light_house_point	llg	Macroalgae	38.6
lhp_2h	45	light_house_point	llg	hard coral	0
lhp_2h	45	light_house_point	llg	Soft coral	0.4
lhp_2h	45	light_house_point	llg	Sponge	10
lhp_2h	45	light_house_point	llg	Sand_rubble	41
lhp_2h	45	light_house_point	llg	Recently_dead_coral	0
lhp_2h	45	light_house_point	llg	Other	4
lhp_2i	45	light_house_point	llg	cca	2
lhp_2i	45	light_house_point	llg	Turf algae	0
lhp_2i	45	light_house_point	llg	Macroalgae	58.23723647
lhp_2i	45	light_house_point	llg	hard coral	0.362763529
lhp_2i	45	light_house_point	llg	Soft coral	0.4
lhp_2i	45	light_house_point	llg	Sponge	11
lhp_2i	45	light_house_point	llg	Sand_rubble	21
lhp_2i	45	light_house_point	llg	Recently_dead_coral	0
lhp_2i	45	light_house_point	llg	Other	7
lhp_3a	45	light_house_point	llg	cca	1
lhp_3a	45	light_house_point	llg	Turf algae	0
lhp_3a	45	light_house_point	llg	Macroalgae	62.28235888
lhp_3a	45	light_house_point	llg	hard coral	2.71764112
lhp_3a	45	light_house_point	llg	Soft coral	1
lhp_3a	45	light_house_point	llg	Sponge	8
lhp_3a	45	light_house_point	llg	Sand_rubble	10
lhp_3a	45	light_house_point	llg	Recently_dead_coral	0
lhp_3a	45	light_house_point	llg	Other	15
lhp_3b	45	light_house_point	llg	cca	2
lhp_3b	45	light_house_point	llg	Turf algae	11
lhp_3b	45	light_house_point	llg	Macroalgae	63.06919741
lhp_3b	45	light_house_point	llg	hard coral	2.93080259
lhp_3b	45	light_house_point	llg	Soft coral	1
lhp_3b	45	light_house_point	llg	Sponge	5
lhp_3b	45	light_house_point	llg	Sand_rubble	11
lhp_3b	45	light_house_point	llg	Recently_dead_coral	0
lhp_3b	45	light_house_point	llg	Other	4
lhp_3c	45	light_house_point	llg	cca	4
lhp_3c	45	light_house_point	llg	Turf algae	0
lhp_3c	45	light_house_point	llg	Macroalgae	53.58042185
lhp_3c	45	light_house_point	llg	hard coral	0.419578152
lhp_3c	45	light_house_point	llg	Soft coral	1
lhp_3c	45	light_house_point	llg	Sponge	3
lhp_3c	45	light_house_point	llg	Sand_rubble	38
lhp_3c	45	light_house_point	llg	Recently_dead_coral	0
lhp_3c	45	light_house_point	llg	Other	0
lhp_3d	45	light_house_point	llg	cca	0.5
lhp_3d	45	light_house_point	llg	Turf algae	0
lhp_3d	45	light_house_point	llg	Macroalgae	57.3
lhp_3d	45	light_house_point	llg	hard coral	0
lhp_3d	45	light_house_point	llg	Soft coral	0.2
lhp_3d	45	light_house_point	llg	Sponge	5
lhp_3d	45	light_house_point	llg	Sand_rubble	34
lhp_3d	45	light_house_point	llg	Recently_dead_coral	0
lhp_3d	45	light_house_point	llg	Other	3
lhp_3e	45	light_house_point	llg	cca	1
lhp_3e	45	light_house_point	llg	Turf algae	0
lhp_3e	45	light_house_point	llg	Macroalgae	53.6
lhp_3e	45	light_house_point	llg	hard coral	0
lhp_3e	45	light_house_point	llg	Soft coral	0.4
lhp_3e	45	light_house_point	llg	Sponge	17
lhp_3e	45	light_house_point	llg	Sand_rubble	26
lhp_3e	45	light_house_point	llg	Recently_dead_coral	0
lhp_3e	45	light_house_point	llg	Other	2
lhp_3f	45	light_house_point	llg	cca	3
lhp_3f	45	light_house_point	llg	Turf algae	0
lhp_3f	45	light_house_point	llg	Macroalgae	68.2818908
lhp_3f	45	light_house_point	llg	hard coral	0.518109198
lhp_3f	45	light_house_point	llg	Soft coral	3
lhp_3f	45	light_house_point	llg	Sponge	4
lhp_3f	45	light_house_point	llg	Sand_rubble	13
lhp_3f	45	light_house_point	llg	Recently_dead_coral	0
lhp_3f	45	light_house_point	llg	Other	8.2
lhp_3g	45	light_house_point	llg	cca	1
lhp_3g	45	light_house_point	llg	Turf algae	0
lhp_3g	45	light_house_point	llg	Macroalgae	53.81203539
lhp_3g	45	light_house_point	llg	hard coral	10.18796461
lhp_3g	45	light_house_point	llg	Soft coral	2
lhp_3g	45	light_house_point	llg	Sponge	3
lhp_3g	45	light_house_point	llg	Sand_rubble	26
lhp_3g	45	light_house_point	llg	Recently_dead_coral	0
lhp_3g	45	light_house_point	llg	Other	4
lhp_3h	45	light_house_point	llg	cca	4
lhp_3h	45	light_house_point	llg	Turf algae	0
lhp_3h	45	light_house_point	llg	Macroalgae	4.6
lhp_3h	45	light_house_point	llg	hard coral	0
lhp_3h	45	light_house_point	llg	Soft coral	0.4
lhp_3h	45	light_house_point	llg	Sponge	49
lhp_3h	45	light_house_point	llg	Sand_rubble	36
lhp_3h	45	light_house_point	llg	Recently_dead_coral	0
lhp_3h	45	light_house_point	llg	Other	6
lhp_3i	45	light_house_point	llg	cca	0
lhp_3i	45	light_house_point	llg	Turf algae	0
lhp_3i	45	light_house_point	llg	Macroalgae	36.02588214
lhp_3i	45	light_house_point	llg	hard coral	0.874117862
lhp_3i	45	light_house_point	llg	Soft coral	0.1
lhp_3i	45	light_house_point	llg	Sponge	5
lhp_3i	45	light_house_point	llg	Sand_rubble	56
lhp_3i	45	light_house_point	llg	Recently_dead_coral	0
lhp_3i	45	light_house_point	llg	Other	2
lhp_3j	45	light_house_point	llg	cca	1
lhp_3j	45	light_house_point	llg	Turf algae	0
lhp_3j	45	light_house_point	llg	Macroalgae	52
lhp_3j	45	light_house_point	llg	hard coral	0
lhp_3j	45	light_house_point	llg	Soft coral	2
lhp_3j	45	light_house_point	llg	Sponge	25
lhp_3j	45	light_house_point	llg	Sand_rubble	20
lhp_3j	45	light_house_point	llg	Recently_dead_coral	0
lhp_3j	45	light_house_point	llg	Other	0
lhp_4a	45	light_house_point	llg	cca	1
lhp_4a	45	light_house_point	llg	Turf algae	0
lhp_4a	45	light_house_point	llg	Macroalgae	59.57320488
lhp_4a	45	light_house_point	llg	hard coral	0.926795123
lhp_4a	45	light_house_point	llg	Soft coral	0.5
lhp_4a	45	light_house_point	llg	Sponge	5
lhp_4a	45	light_house_point	llg	Sand_rubble	32
lhp_4a	45	light_house_point	llg	Recently_dead_coral	0
lhp_4a	45	light_house_point	llg	Other	1
lhp_4b	45	light_house_point	llg	cca	2
lhp_4b	45	light_house_point	llg	Turf algae	0
lhp_4b	45	light_house_point	llg	Macroalgae	83.32018845
lhp_4b	45	light_house_point	llg	hard coral	0.679811549
lhp_4b	45	light_house_point	llg	Soft coral	1
lhp_4b	45	light_house_point	llg	Sponge	5
lhp_4b	45	light_house_point	llg	Sand_rubble	8
lhp_4b	45	light_house_point	llg	Recently_dead_coral	0
lhp_4b	45	light_house_point	llg	Other	0
lhp_4c	45	light_house_point	llg	cca	1
lhp_4c	45	light_house_point	llg	Turf algae	0
lhp_4c	45	light_house_point	llg	Macroalgae	75.8
lhp_4c	45	light_house_point	llg	hard coral	0
lhp_4c	45	light_house_point	llg	Soft coral	0.2
lhp_4c	45	light_house_point	llg	Sponge	2
lhp_4c	45	light_house_point	llg	Sand_rubble	20
lhp_4c	45	light_house_point	llg	Recently_dead_coral	0
lhp_4c	45	light_house_point	llg	Other	1
lhp_4d	45	light_house_point	llg	cca	0
lhp_4d	45	light_house_point	llg	Turf algae	0
lhp_4d	45	light_house_point	llg	Macroalgae	56.08527868
lhp_4d	45	light_house_point	llg	hard coral	0.614721315
lhp_4d	45	light_house_point	llg	Soft coral	0.3
lhp_4d	45	light_house_point	llg	Sponge	4
lhp_4d	45	light_house_point	llg	Sand_rubble	35
lhp_4d	45	light_house_point	llg	Recently_dead_coral	0
lhp_4d	45	light_house_point	llg	Other	4
lhp_4e	45	light_house_point	llg	cca	1
lhp_4e	45	light_house_point	llg	Turf algae	0
lhp_4e	45	light_house_point	llg	Macroalgae	73.55982943
lhp_4e	45	light_house_point	llg	hard coral	0.140170567
lhp_4e	45	light_house_point	llg	Soft coral	0.3
lhp_4e	45	light_house_point	llg	Sponge	7
lhp_4e	45	light_house_point	llg	Sand_rubble	14
lhp_4e	45	light_house_point	llg	Recently_dead_coral	0
lhp_4e	45	light_house_point	llg	Other	4
lhp_4f	45	light_house_point	llg	cca	2
lhp_4f	45	light_house_point	llg	Turf algae	0
lhp_4f	45	light_house_point	llg	Macroalgae	86.93207872
lhp_4f	45	light_house_point	llg	hard coral	1.967921279
lhp_4f	45	light_house_point	llg	Soft coral	0.1
lhp_4f	45	light_house_point	llg	Sponge	4
lhp_4f	45	light_house_point	llg	Sand_rubble	4
lhp_4f	45	light_house_point	llg	Recently_dead_coral	0
lhp_4f	45	light_house_point	llg	Other	1
lhp_4g	45	light_house_point	llg	cca	1
lhp_4g	45	light_house_point	llg	Turf algae	0
lhp_4g	45	light_house_point	llg	Macroalgae	67.65666742
lhp_4g	45	light_house_point	llg	hard coral	3.043332577
lhp_4g	45	light_house_point	llg	Soft coral	0.3
lhp_4g	45	light_house_point	llg	Sponge	15
lhp_4g	45	light_house_point	llg	Sand_rubble	10
lhp_4g	45	light_house_point	llg	Recently_dead_coral	0
lhp_4g	45	light_house_point	llg	Other	3
lhp_4h	45	light_house_point	llg	cca	1
lhp_4h	45	light_house_point	llg	Turf algae	0
lhp_4h	45	light_house_point	llg	Macroalgae	75.12000315
lhp_4h	45	light_house_point	llg	hard coral	0.279996852
lhp_4h	45	light_house_point	llg	Soft coral	0
lhp_4h	45	light_house_point	llg	Sponge	4
lhp_4h	45	light_house_point	llg	Sand_rubble	19
lhp_4h	45	light_house_point	llg	Recently_dead_coral	0
lhp_4h	45	light_house_point	llg	Other	0.6
lhp_4i	45	light_house_point	llg	cca	1
lhp_4i	45	light_house_point	llg	Turf algae	0
lhp_4i	45	light_house_point	llg	Macroalgae	65.17700977
lhp_4i	45	light_house_point	llg	hard coral	1.822990235
lhp_4i	45	light_house_point	llg	Soft coral	1
lhp_4i	45	light_house_point	llg	Sponge	3
lhp_4i	45	light_house_point	llg	Sand_rubble	28
lhp_4i	45	light_house_point	llg	Recently_dead_coral	0
lhp_4i	45	light_house_point	llg	Other	0
lhp_4j	45	light_house_point	llg	cca	2
lhp_4j	45	light_house_point	llg	Turf algae	0
lhp_4j	45	light_house_point	llg	Macroalgae	73.3273453
lhp_4j	45	light_house_point	llg	hard coral	0.372654698
lhp_4j	45	light_house_point	llg	Soft coral	0.3
lhp_4j	45	light_house_point	llg	Sponge	6
lhp_4j	45	light_house_point	llg	Sand_rubble	16
lhp_4j	45	light_house_point	llg	Recently_dead_coral	0
lhp_4j	45	light_house_point	llg	Other	2
lhp_5a	45	light_house_point	llg	cca	1
lhp_5a	45	light_house_point	llg	Turf algae	0
lhp_5a	45	light_house_point	llg	Macroalgae	32.4
lhp_5a	45	light_house_point	llg	hard coral	0
lhp_5a	45	light_house_point	llg	Soft coral	0.4
lhp_5a	45	light_house_point	llg	Sponge	2
lhp_5a	45	light_house_point	llg	Sand_rubble	61
lhp_5a	45	light_house_point	llg	Recently_dead_coral	0
lhp_5a	45	light_house_point	llg	Other	3.2
lhp_5b	45	light_house_point	llg	cca	4
lhp_5b	45	light_house_point	llg	Turf algae	0
lhp_5b	45	light_house_point	llg	Macroalgae	72.2
lhp_5b	45	light_house_point	llg	hard coral	0
lhp_5b	45	light_house_point	llg	Soft coral	0.3
lhp_5b	45	light_house_point	llg	Sponge	6
lhp_5b	45	light_house_point	llg	Sand_rubble	17
lhp_5b	45	light_house_point	llg	Recently_dead_coral	0
lhp_5b	45	light_house_point	llg	Other	0.5
lhp_5c	45	light_house_point	llg	cca	7
lhp_5c	45	light_house_point	llg	Turf algae	0
lhp_5c	45	light_house_point	llg	Macroalgae	78.113874
lhp_5c	45	light_house_point	llg	hard coral	0.286126001
lhp_5c	45	light_house_point	llg	Soft coral	0.3
lhp_5c	45	light_house_point	llg	Sponge	5
lhp_5c	45	light_house_point	llg	Sand_rubble	7
lhp_5c	45	light_house_point	llg	Recently_dead_coral	0
lhp_5c	45	light_house_point	llg	Other	2.3
lhp_5d	45	light_house_point	llg	cca	3
lhp_5d	45	light_house_point	llg	Turf algae	0
lhp_5d	45	light_house_point	llg	Macroalgae	69.7
lhp_5d	45	light_house_point	llg	hard coral	0
lhp_5d	45	light_house_point	llg	Soft coral	0.3
lhp_5d	45	light_house_point	llg	Sponge	15
lhp_5d	45	light_house_point	llg	Sand_rubble	8
lhp_5d	45	light_house_point	llg	Recently_dead_coral	0
lhp_5d	45	light_house_point	llg	Other	4
lhp_5e	45	light_house_point	llg	cca	1
lhp_5e	45	light_house_point	llg	Turf algae	0
lhp_5e	45	light_house_point	llg	Macroalgae	53.15812239
lhp_5e	45	light_house_point	llg	hard coral	1.641877613
lhp_5e	45	light_house_point	llg	Soft coral	0.2
lhp_5e	45	light_house_point	llg	Sponge	1
lhp_5e	45	light_house_point	llg	Sand_rubble	43
lhp_5e	45	light_house_point	llg	Recently_dead_coral	0
lhp_5e	45	light_house_point	llg	Other	0
lhp_5f	45	light_house_point	llg	cca	7
lhp_5f	45	light_house_point	llg	Turf algae	0
lhp_5f	45	light_house_point	llg	Macroalgae	56.4
lhp_5f	45	light_house_point	llg	hard coral	0
lhp_5f	45	light_house_point	llg	Soft coral	1
lhp_5f	45	light_house_point	llg	Sponge	5
lhp_5f	45	light_house_point	llg	Sand_rubble	24
lhp_5f	45	light_house_point	llg	Recently_dead_coral	0
lhp_5f	45	light_house_point	llg	Other	6.6
lhp_5g	45	light_house_point	llg	cca	1
lhp_5g	45	light_house_point	llg	Turf algae	0
lhp_5g	45	light_house_point	llg	Macroalgae	72.47785257
lhp_5g	45	light_house_point	llg	hard coral	5.222147426
lhp_5g	45	light_house_point	llg	Soft coral	0.3
lhp_5g	45	light_house_point	llg	Sponge	2
lhp_5g	45	light_house_point	llg	Sand_rubble	17
lhp_5g	45	light_house_point	llg	Recently_dead_coral	0
lhp_5g	45	light_house_point	llg	Other	2
lhp_5h	45	light_house_point	llg	cca	2
lhp_5h	45	light_house_point	llg	Turf algae	0
lhp_5h	45	light_house_point	llg	Macroalgae	70.32689754
lhp_5h	45	light_house_point	llg	hard coral	2.273102458
lhp_5h	45	light_house_point	llg	Soft coral	0.4
lhp_5h	45	light_house_point	llg	Sponge	6
lhp_5h	45	light_house_point	llg	Sand_rubble	16
lhp_5h	45	light_house_point	llg	Recently_dead_coral	0
lhp_5h	45	light_house_point	llg	Other	3
lhp_5i	45	light_house_point	llg	cca	1
lhp_5i	45	light_house_point	llg	Turf algae	0
lhp_5i	45	light_house_point	llg	Macroalgae	78.32578195
lhp_5i	45	light_house_point	llg	hard coral	0.174218046
lhp_5i	45	light_house_point	llg	Soft coral	0.5
lhp_5i	45	light_house_point	llg	Sponge	2
lhp_5i	45	light_house_point	llg	Sand_rubble	11
lhp_5i	45	light_house_point	llg	Recently_dead_coral	0
lhp_5i	45	light_house_point	llg	Other	7
lhp_5j	45	light_house_point	llg	cca	3
lhp_5j	45	light_house_point	llg	Turf algae	0
lhp_5j	45	light_house_point	llg	Macroalgae	71.19113446
lhp_5j	45	light_house_point	llg	hard coral	0.408865545
lhp_5j	45	light_house_point	llg	Soft coral	0.8
lhp_5j	45	light_house_point	llg	Sponge	3
lhp_5j	45	light_house_point	llg	Sand_rubble	15
lhp_5j	45	light_house_point	llg	Recently_dead_coral	0
lhp_5j	45	light_house_point	llg	Other	6.6
lhp_6a	45	light_house_point	llg	cca	2
lhp_6a	45	light_house_point	llg	Turf algae	0
lhp_6a	45	light_house_point	llg	Macroalgae	30.2
lhp_6a	45	light_house_point	llg	hard coral	0
lhp_6a	45	light_house_point	llg	Soft coral	0.8
lhp_6a	45	light_house_point	llg	Sponge	2
lhp_6a	45	light_house_point	llg	Sand_rubble	57
lhp_6a	45	light_house_point	llg	Recently_dead_coral	0
lhp_6a	45	light_house_point	llg	Other	8
lhp_6b	45	light_house_point	llg	cca	1
lhp_6b	45	light_house_point	llg	Turf algae	0
lhp_6b	45	light_house_point	llg	Macroalgae	31.8
lhp_6b	45	light_house_point	llg	hard coral	0
lhp_6b	45	light_house_point	llg	Soft coral	0.2
lhp_6b	45	light_house_point	llg	Sponge	5
lhp_6b	45	light_house_point	llg	Sand_rubble	61
lhp_6b	45	light_house_point	llg	Recently_dead_coral	0
lhp_6b	45	light_house_point	llg	Other	1
lhp_6c	45	light_house_point	llg	cca	3
lhp_6c	45	light_house_point	llg	Turf algae	0
lhp_6c	45	light_house_point	llg	Macroalgae	78.59424403
lhp_6c	45	light_house_point	llg	hard coral	0.905755969
lhp_6c	45	light_house_point	llg	Soft coral	2
lhp_6c	45	light_house_point	llg	Sponge	4
lhp_6c	45	light_house_point	llg	Sand_rubble	9
lhp_6c	45	light_house_point	llg	Recently_dead_coral	0
lhp_6c	45	light_house_point	llg	Other	2.5
lhp_6d	45	light_house_point	llg	cca	3
lhp_6d	45	light_house_point	llg	Turf algae	0
lhp_6d	45	light_house_point	llg	Macroalgae	72.99737922
lhp_6d	45	light_house_point	llg	hard coral	2.60262078
lhp_6d	45	light_house_point	llg	Soft coral	0.4
lhp_6d	45	light_house_point	llg	Sponge	4
lhp_6d	45	light_house_point	llg	Sand_rubble	17
lhp_6d	45	light_house_point	llg	Recently_dead_coral	0
lhp_6d	45	light_house_point	llg	Other	0
lhp_6e	45	light_house_point	llg	cca	0.5
lhp_6e	45	light_house_point	llg	Turf algae	0
lhp_6e	45	light_house_point	llg	Macroalgae	71.8
lhp_6e	45	light_house_point	llg	hard coral	0
lhp_6e	45	light_house_point	llg	Soft coral	0.2
lhp_6e	45	light_house_point	llg	Sponge	3
lhp_6e	45	light_house_point	llg	Sand_rubble	24
lhp_6e	45	light_house_point	llg	Recently_dead_coral	0
lhp_6e	45	light_house_point	llg	Other	0.5
lhp_6f	45	light_house_point	llg	cca	5
lhp_6f	45	light_house_point	llg	Turf algae	0
lhp_6f	45	light_house_point	llg	Macroalgae	60
lhp_6f	45	light_house_point	llg	hard coral	0
lhp_6f	45	light_house_point	llg	Soft coral	0
lhp_6f	45	light_house_point	llg	Sponge	3
lhp_6f	45	light_house_point	llg	Sand_rubble	32
lhp_6f	45	light_house_point	llg	Recently_dead_coral	0
lhp_6f	45	light_house_point	llg	Other	0
lhp_6g	45	light_house_point	llg	cca	3
lhp_6g	45	light_house_point	llg	Turf algae	0
lhp_6g	45	light_house_point	llg	Macroalgae	66.56290166
lhp_6g	45	light_house_point	llg	hard coral	1.937098337
lhp_6g	45	light_house_point	llg	Soft coral	0.5
lhp_6g	45	light_house_point	llg	Sponge	7
lhp_6g	45	light_house_point	llg	Sand_rubble	18
lhp_6g	45	light_house_point	llg	Recently_dead_coral	0
lhp_6g	45	light_house_point	llg	Other	3
lhp_6h	45	light_house_point	llg	cca	1
lhp_6h	45	light_house_point	llg	Turf algae	0
lhp_6h	45	light_house_point	llg	Macroalgae	66.81043934
lhp_6h	45	light_house_point	llg	hard coral	7.289560657
lhp_6h	45	light_house_point	llg	Soft coral	0.4
lhp_6h	45	light_house_point	llg	Sponge	2
lhp_6h	45	light_house_point	llg	Sand_rubble	20
lhp_6h	45	light_house_point	llg	Recently_dead_coral	0
lhp_6h	45	light_house_point	llg	Other	2.5
lhp_6i	45	light_house_point	llg	cca	1
lhp_6i	45	light_house_point	llg	Turf algae	0
lhp_6i	45	light_house_point	llg	Macroalgae	52.79620578
lhp_6i	45	light_house_point	llg	hard coral	1.40379422
lhp_6i	45	light_house_point	llg	Soft coral	0.8
lhp_6i	45	light_house_point	llg	Sponge	7
lhp_6i	45	light_house_point	llg	Sand_rubble	19
lhp_6i	45	light_house_point	llg	Recently_dead_coral	0
lhp_6i	45	light_house_point	llg	Other	18
lhp_6j	45	light_house_point	llg	cca	2
lhp_6j	45	light_house_point	llg	Turf algae	0
lhp_6j	45	light_house_point	llg	Macroalgae	64.49002565
lhp_6j	45	light_house_point	llg	hard coral	0.909974347
lhp_6j	45	light_house_point	llg	Soft coral	0.6
lhp_6j	45	light_house_point	llg	Sponge	10
lhp_6j	45	light_house_point	llg	Sand_rubble	19
lhp_6j	45	light_house_point	llg	Recently_dead_coral	0
lhp_6j	45	light_house_point	llg	Other	3
lhp_7a	45	light_house_point	llg	cca	1
lhp_7a	45	light_house_point	llg	Turf algae	0
lhp_7a	45	light_house_point	llg	Macroalgae	55.4893079
lhp_7a	45	light_house_point	llg	hard coral	0.610692097
lhp_7a	45	light_house_point	llg	Soft coral	0.9
lhp_7a	45	light_house_point	llg	Sponge	10
lhp_7a	45	light_house_point	llg	Sand_rubble	21
lhp_7a	45	light_house_point	llg	Recently_dead_coral	0
lhp_7a	45	light_house_point	llg	Other	11
lhp_7b	45	light_house_point	llg	cca	1
lhp_7b	45	light_house_point	llg	Turf algae	0
lhp_7b	45	light_house_point	llg	Macroalgae	38.61339277
lhp_7b	45	light_house_point	llg	hard coral	0.886607225
lhp_7b	45	light_house_point	llg	Soft coral	0.5
lhp_7b	45	light_house_point	llg	Sponge	2
lhp_7b	45	light_house_point	llg	Sand_rubble	54
lhp_7b	45	light_house_point	llg	Recently_dead_coral	0
lhp_7b	45	light_house_point	llg	Other	3
lhp_7c	45	light_house_point	llg	cca	1
lhp_7c	45	light_house_point	llg	Turf algae	0
lhp_7c	45	light_house_point	llg	Macroalgae	72.37200317
lhp_7c	45	light_house_point	llg	hard coral	0.827996828
lhp_7c	45	light_house_point	llg	Soft coral	0.3
lhp_7c	45	light_house_point	llg	Sponge	7
lhp_7c	45	light_house_point	llg	Sand_rubble	17
lhp_7c	45	light_house_point	llg	Recently_dead_coral	0
lhp_7c	45	light_house_point	llg	Other	1.5
lhp_7d	45	light_house_point	llg	cca	2
lhp_7d	45	light_house_point	llg	Turf algae	0
lhp_7d	45	light_house_point	llg	Macroalgae	53.78726342
lhp_7d	45	light_house_point	llg	hard coral	0.212736579
lhp_7d	45	light_house_point	llg	Soft coral	0.4
lhp_7d	45	light_house_point	llg	Sponge	5
lhp_7d	45	light_house_point	llg	Sand_rubble	37
lhp_7d	45	light_house_point	llg	Recently_dead_coral	0
lhp_7d	45	light_house_point	llg	Other	1.6
lhp_7e	45	light_house_point	llg	cca	2
lhp_7e	45	light_house_point	llg	Turf algae	0
lhp_7e	45	light_house_point	llg	Macroalgae	66.94837439
lhp_7e	45	light_house_point	llg	hard coral	0.051625607
lhp_7e	45	light_house_point	llg	Soft coral	2
lhp_7e	45	light_house_point	llg	Sponge	5
lhp_7e	45	light_house_point	llg	Sand_rubble	21
lhp_7e	45	light_house_point	llg	Recently_dead_coral	0
lhp_7e	45	light_house_point	llg	Other	3
lhp_7f	45	light_house_point	llg	cca	0
lhp_7f	45	light_house_point	llg	Turf algae	0
lhp_7f	45	light_house_point	llg	Macroalgae	46.46626011
lhp_7f	45	light_house_point	llg	hard coral	0.533739893
lhp_7f	45	light_house_point	llg	Soft coral	2
lhp_7f	45	light_house_point	llg	Sponge	7
lhp_7f	45	light_house_point	llg	Sand_rubble	32
lhp_7f	45	light_house_point	llg	Recently_dead_coral	0
lhp_7f	45	light_house_point	llg	Other	12
lhp_7g	45	light_house_point	llg	cca	0
lhp_7g	45	light_house_point	llg	Turf algae	0
lhp_7g	45	light_house_point	llg	Macroalgae	72.34450787
lhp_7g	45	light_house_point	llg	hard coral	0.65549213
lhp_7g	45	light_house_point	llg	Soft coral	4
lhp_7g	45	light_house_point	llg	Sponge	3
lhp_7g	45	light_house_point	llg	Sand_rubble	8
lhp_7g	45	light_house_point	llg	Recently_dead_coral	0
lhp_7g	45	light_house_point	llg	Other	12
lhp_7h	45	light_house_point	llg	cca	1
lhp_7h	45	light_house_point	llg	Turf algae	0
lhp_7h	45	light_house_point	llg	Macroalgae	44.52116897
lhp_7h	45	light_house_point	llg	hard coral	0.478831033
lhp_7h	45	light_house_point	llg	Soft coral	1
lhp_7h	45	light_house_point	llg	Sponge	2
lhp_7h	45	light_house_point	llg	Sand_rubble	44
lhp_7h	45	light_house_point	llg	Recently_dead_coral	0
lhp_7h	45	light_house_point	llg	Other	7
lhp_7i	45	light_house_point	llg	cca	0
lhp_7i	45	light_house_point	llg	Turf algae	0
lhp_7i	45	light_house_point	llg	Macroalgae	72.81277408
lhp_7i	45	light_house_point	llg	hard coral	0.187225915
lhp_7i	45	light_house_point	llg	Soft coral	1
lhp_7i	45	light_house_point	llg	Sponge	1
lhp_7i	45	light_house_point	llg	Sand_rubble	22
lhp_7i	45	light_house_point	llg	Recently_dead_coral	0
lhp_7i	45	light_house_point	llg	Other	3
lhp_7j	45	light_house_point	llg	cca	0.5
lhp_7j	45	light_house_point	llg	Turf algae	0
lhp_7j	45	light_house_point	llg	Macroalgae	72.22764118
lhp_7j	45	light_house_point	llg	hard coral	0.272358818
lhp_7j	45	light_house_point	llg	Soft coral	1
lhp_7j	45	light_house_point	llg	Sponge	2
lhp_7j	45	light_house_point	llg	Sand_rubble	22
lhp_7j	45	light_house_point	llg	Recently_dead_coral	0
lhp_7j	45	light_house_point	llg	Other	2
lhp_8a	45	light_house_point	llg	cca	0.5
lhp_8a	45	light_house_point	llg	Turf algae	0
lhp_8a	45	light_house_point	llg	Macroalgae	76.5
lhp_8a	45	light_house_point	llg	hard coral	0
lhp_8a	45	light_house_point	llg	Soft coral	3
lhp_8a	45	light_house_point	llg	Sponge	3
lhp_8a	45	light_house_point	llg	Sand_rubble	8
lhp_8a	45	light_house_point	llg	Recently_dead_coral	0
lhp_8a	45	light_house_point	llg	Other	9
lhp_8b	45	light_house_point	llg	cca	0.5
lhp_8b	45	light_house_point	llg	Turf algae	0
lhp_8b	45	light_house_point	llg	Macroalgae	78.61058269
lhp_8b	45	light_house_point	llg	hard coral	0.289417308
lhp_8b	45	light_house_point	llg	Soft coral	1
lhp_8b	45	light_house_point	llg	Sponge	7
lhp_8b	45	light_house_point	llg	Sand_rubble	11
lhp_8b	45	light_house_point	llg	Recently_dead_coral	0
lhp_8b	45	light_house_point	llg	Other	1.6
lhp_8c	45	light_house_point	llg	cca	1
lhp_8c	45	light_house_point	llg	Turf algae	0
lhp_8c	45	light_house_point	llg	Macroalgae	57.81749754
lhp_8c	45	light_house_point	llg	hard coral	0.182502464
lhp_8c	45	light_house_point	llg	Soft coral	2
lhp_8c	45	light_house_point	llg	Sponge	3
lhp_8c	45	light_house_point	llg	Sand_rubble	25
lhp_8c	45	light_house_point	llg	Recently_dead_coral	0
lhp_8c	45	light_house_point	llg	Other	11
lhp_8d	45	light_house_point	llg	cca	0
lhp_8d	45	light_house_point	llg	Turf algae	0
lhp_8d	45	light_house_point	llg	Macroalgae	56.31679974
lhp_8d	45	light_house_point	llg	hard coral	1.683200256
lhp_8d	45	light_house_point	llg	Soft coral	1
lhp_8d	45	light_house_point	llg	Sponge	2
lhp_8d	45	light_house_point	llg	Sand_rubble	36
lhp_8d	45	light_house_point	llg	Recently_dead_coral	0
lhp_8d	45	light_house_point	llg	Other	3
lhp_8e	45	light_house_point	llg	cca	1
lhp_8e	45	light_house_point	llg	Turf algae	0
lhp_8e	45	light_house_point	llg	Macroalgae	55.25687713
lhp_8e	45	light_house_point	llg	hard coral	0.74312287
lhp_8e	45	light_house_point	llg	Soft coral	2
lhp_8e	45	light_house_point	llg	Sponge	2
lhp_8e	45	light_house_point	llg	Sand_rubble	35
lhp_8e	45	light_house_point	llg	Recently_dead_coral	0
lhp_8e	45	light_house_point	llg	Other	4
lhp_8f	45	light_house_point	llg	cca	0
lhp_8f	45	light_house_point	llg	Turf algae	0
lhp_8f	45	light_house_point	llg	Macroalgae	53.35364264
lhp_8f	45	light_house_point	llg	hard coral	1.146357364
lhp_8f	45	light_house_point	llg	Soft coral	0.5
lhp_8f	45	light_house_point	llg	Sponge	3
lhp_8f	45	light_house_point	llg	Sand_rubble	41
lhp_8f	45	light_house_point	llg	Recently_dead_coral	0
lhp_8f	45	light_house_point	llg	Other	1
lhp_8g	45	light_house_point	llg	cca	1
lhp_8g	45	light_house_point	llg	Turf algae	0
lhp_8g	45	light_house_point	llg	Macroalgae	28.76570313
lhp_8g	45	light_house_point	llg	hard coral	4.234296867
lhp_8g	45	light_house_point	llg	Soft coral	2
lhp_8g	45	light_house_point	llg	Sponge	8
lhp_8g	45	light_house_point	llg	Sand_rubble	45
lhp_8g	45	light_house_point	llg	Recently_dead_coral	0
lhp_8g	45	light_house_point	llg	Other	11
lhp_8h	45	light_house_point	llg	cca	3
lhp_8h	45	light_house_point	llg	Turf algae	0
lhp_8h	45	light_house_point	llg	Macroalgae	48.4861908
lhp_8h	45	light_house_point	llg	hard coral	6.013809195
lhp_8h	45	light_house_point	llg	Soft coral	0.5
lhp_8h	45	light_house_point	llg	Sponge	16
lhp_8h	45	light_house_point	llg	Sand_rubble	24
lhp_8h	45	light_house_point	llg	Recently_dead_coral	0
lhp_8h	45	light_house_point	llg	Other	2
lhp_8i	45	light_house_point	llg	cca	0
lhp_8i	45	light_house_point	llg	Turf algae	0
lhp_8i	45	light_house_point	llg	Macroalgae	15.20595143
lhp_8i	45	light_house_point	llg	hard coral	8.794048573
lhp_8i	45	light_house_point	llg	Soft coral	1
lhp_8i	45	light_house_point	llg	Sponge	3
lhp_8i	45	light_house_point	llg	Sand_rubble	65
lhp_8i	45	light_house_point	llg	Recently_dead_coral	0
lhp_8i	45	light_house_point	llg	Other	7
lhp_8j	45	light_house_point	llg	cca	0
lhp_8j	45	light_house_point	llg	Turf algae	0
lhp_8j	45	light_house_point	llg	Macroalgae	35
lhp_8j	45	light_house_point	llg	hard coral	0
lhp_8j	45	light_house_point	llg	Soft coral	3
lhp_8j	45	light_house_point	llg	Sponge	2
lhp_8j	45	light_house_point	llg	Sand_rubble	47
lhp_8j	45	light_house_point	llg	Recently_dead_coral	0
lhp_8j	45	light_house_point	llg	Other	13
lhp_9a	45	light_house_point	llg	cca	2
lhp_9a	45	light_house_point	llg	Turf algae	0
lhp_9a	45	light_house_point	llg	Macroalgae	70.52595548
lhp_9a	45	light_house_point	llg	hard coral	6.474044518
lhp_9a	45	light_house_point	llg	Soft coral	1
lhp_9a	45	light_house_point	llg	Sponge	4
lhp_9a	45	light_house_point	llg	Sand_rubble	13
lhp_9a	45	light_house_point	llg	Recently_dead_coral	0
lhp_9a	45	light_house_point	llg	Other	3
lhp_9b	45	light_house_point	llg	cca	3
lhp_9b	45	light_house_point	llg	Turf algae	0
lhp_9b	45	light_house_point	llg	Macroalgae	61.24305031
lhp_9b	45	light_house_point	llg	hard coral	0.256949692
lhp_9b	45	light_house_point	llg	Soft coral	0.5
lhp_9b	45	light_house_point	llg	Sponge	6
lhp_9b	45	light_house_point	llg	Sand_rubble	25
lhp_9b	45	light_house_point	llg	Recently_dead_coral	0
lhp_9b	45	light_house_point	llg	Other	4
lhp_9c	45	light_house_point	llg	cca	1
lhp_9c	45	light_house_point	llg	Turf algae	0
lhp_9c	45	light_house_point	llg	Macroalgae	68.51716778
lhp_9c	45	light_house_point	llg	hard coral	1.982832219
lhp_9c	45	light_house_point	llg	Soft coral	2
lhp_9c	45	light_house_point	llg	Sponge	0.5
lhp_9c	45	light_house_point	llg	Sand_rubble	24
lhp_9c	45	light_house_point	llg	Recently_dead_coral	0
lhp_9c	45	light_house_point	llg	Other	2
lhp_9d	45	light_house_point	llg	cca	0
lhp_9d	45	light_house_point	llg	Turf algae	0
lhp_9d	45	light_house_point	llg	Macroalgae	48.95625017
lhp_9d	45	light_house_point	llg	hard coral	0.043749832
lhp_9d	45	light_house_point	llg	Soft coral	6
lhp_9d	45	light_house_point	llg	Sponge	5
lhp_9d	45	light_house_point	llg	Sand_rubble	24
lhp_9d	45	light_house_point	llg	Recently_dead_coral	0
lhp_9d	45	light_house_point	llg	Other	16
lhp_9e	45	light_house_point	llg	cca	5
lhp_9e	45	light_house_point	llg	Turf algae	0
lhp_9e	45	light_house_point	llg	Macroalgae	75.2249178
lhp_9e	45	light_house_point	llg	hard coral	0.275082197
lhp_9e	45	light_house_point	llg	Soft coral	0.5
lhp_9e	45	light_house_point	llg	Sponge	3
lhp_9e	45	light_house_point	llg	Sand_rubble	14
lhp_9e	45	light_house_point	llg	Recently_dead_coral	0
lhp_9e	45	light_house_point	llg	Other	2
lhp_9f	45	light_house_point	llg	cca	0
lhp_9f	45	light_house_point	llg	Turf algae	0
lhp_9f	45	light_house_point	llg	Macroalgae	65.25862873
lhp_9f	45	light_house_point	llg	hard coral	1.241371267
lhp_9f	45	light_house_point	llg	Soft coral	0.5
lhp_9f	45	light_house_point	llg	Sponge	2
lhp_9f	45	light_house_point	llg	Sand_rubble	28
lhp_9f	45	light_house_point	llg	Recently_dead_coral	0
lhp_9f	45	light_house_point	llg	Other	3
lhp_9g	45	light_house_point	llg	cca	0.5
lhp_9g	45	light_house_point	llg	Turf algae	0
lhp_9g	45	light_house_point	llg	Macroalgae	47.52500631
lhp_9g	45	light_house_point	llg	hard coral	7.97499369
lhp_9g	45	light_house_point	llg	Soft coral	1
lhp_9g	45	light_house_point	llg	Sponge	2
lhp_9g	45	light_house_point	llg	Sand_rubble	35
lhp_9g	45	light_house_point	llg	Recently_dead_coral	0
lhp_9g	45	light_house_point	llg	Other	6
lhp_9h	45	light_house_point	llg	cca	2
lhp_9h	45	light_house_point	llg	Turf algae	0
lhp_9h	45	light_house_point	llg	Macroalgae	62.93326236
lhp_9h	45	light_house_point	llg	hard coral	7.566737636
lhp_9h	45	light_house_point	llg	Soft coral	1
lhp_9h	45	light_house_point	llg	Sponge	1.5
lhp_9h	45	light_house_point	llg	Sand_rubble	20
lhp_9h	45	light_house_point	llg	Recently_dead_coral	0
lhp_9h	45	light_house_point	llg	Other	5
lhp_9i	45	light_house_point	llg	cca	0.5
lhp_9i	45	light_house_point	llg	Turf algae	0
lhp_9i	45	light_house_point	llg	Macroalgae	53.21044923
lhp_9i	45	light_house_point	llg	hard coral	8.789550772
lhp_9i	45	light_house_point	llg	Soft coral	0.5
lhp_9i	45	light_house_point	llg	Sponge	25
lhp_9i	45	light_house_point	llg	Sand_rubble	10
lhp_9i	45	light_house_point	llg	Recently_dead_coral	0
lhp_9i	45	light_house_point	llg	Other	2
lhp_9j	45	light_house_point	llg	cca	2
lhp_9j	45	light_house_point	llg	Turf algae	0
lhp_9j	45	light_house_point	llg	Macroalgae	48.90805888
lhp_9j	45	light_house_point	llg	hard coral	0.091941118
lhp_9j	45	light_house_point	llg	Soft coral	2
lhp_9j	45	light_house_point	llg	Sponge	7
lhp_9j	45	light_house_point	llg	Sand_rubble	35
lhp_9j	45	light_house_point	llg	Recently_dead_coral	0
lhp_9j	45	light_house_point	llg	Other	5
lhp_10a	45	light_house_point	llg	cca	0
lhp_10a	45	light_house_point	llg	Turf algae	0
lhp_10a	45	light_house_point	llg	Macroalgae	12
lhp_10a	45	light_house_point	llg	hard coral	0
lhp_10a	45	light_house_point	llg	Soft coral	3
lhp_10a	45	light_house_point	llg	Sponge	45
lhp_10a	45	light_house_point	llg	Sand_rubble	35
lhp_10a	45	light_house_point	llg	Recently_dead_coral	0
lhp_10a	45	light_house_point	llg	Other	5
lhp_10b	45	light_house_point	llg	cca	2
lhp_10b	45	light_house_point	llg	Turf algae	0
lhp_10b	45	light_house_point	llg	Macroalgae	37.15111256
lhp_10b	45	light_house_point	llg	hard coral	3.848887436
lhp_10b	45	light_house_point	llg	Soft coral	2
lhp_10b	45	light_house_point	llg	Sponge	6
lhp_10b	45	light_house_point	llg	Sand_rubble	33
lhp_10b	45	light_house_point	llg	Recently_dead_coral	0
lhp_10b	45	light_house_point	llg	Other	16
lhp_10c	45	light_house_point	llg	cca	3
lhp_10c	45	light_house_point	llg	Turf algae	0
lhp_10c	45	light_house_point	llg	Macroalgae	40.33247387
lhp_10c	45	light_house_point	llg	hard coral	0.167526128
lhp_10c	45	light_house_point	llg	Soft coral	1
lhp_10c	45	light_house_point	llg	Sponge	13
lhp_10c	45	light_house_point	llg	Sand_rubble	41
lhp_10c	45	light_house_point	llg	Recently_dead_coral	0
lhp_10c	45	light_house_point	llg	Other	1.5
lhp_10d	45	light_house_point	llg	cca	2
lhp_10d	45	light_house_point	llg	Turf algae	0
lhp_10d	45	light_house_point	llg	Macroalgae	54.1649846
lhp_10d	45	light_house_point	llg	hard coral	1.835015396
lhp_10d	45	light_house_point	llg	Soft coral	2
lhp_10d	45	light_house_point	llg	Sponge	10
lhp_10d	45	light_house_point	llg	Sand_rubble	20
lhp_10d	45	light_house_point	llg	Recently_dead_coral	0
lhp_10d	45	light_house_point	llg	Other	10
lhp_10e	45	light_house_point	llg	cca	0.5
lhp_10e	45	light_house_point	llg	Turf algae	0
lhp_10e	45	light_house_point	llg	Macroalgae	30.01965895
lhp_10e	45	light_house_point	llg	hard coral	3.280341047
lhp_10e	45	light_house_point	llg	Soft coral	0.2
lhp_10e	45	light_house_point	llg	Sponge	16
lhp_10e	45	light_house_point	llg	Sand_rubble	46
lhp_10e	45	light_house_point	llg	Recently_dead_coral	0
lhp_10e	45	light_house_point	llg	Other	4
lhp_10f	45	light_house_point	llg	cca	4
lhp_10f	45	light_house_point	llg	Turf algae	0
lhp_10f	45	light_house_point	llg	Macroalgae	47.6305604
lhp_10f	45	light_house_point	llg	hard coral	1.369439604
lhp_10f	45	light_house_point	llg	Soft coral	2
lhp_10f	45	light_house_point	llg	Sponge	4
lhp_10f	45	light_house_point	llg	Sand_rubble	30
lhp_10f	45	light_house_point	llg	Recently_dead_coral	0
lhp_10f	45	light_house_point	llg	Other	11
lhp_10g	45	light_house_point	llg	cca	0
lhp_10g	45	light_house_point	llg	Turf algae	0
lhp_10g	45	light_house_point	llg	Macroalgae	66.03672753
lhp_10g	45	light_house_point	llg	hard coral	0.463272472
lhp_10g	45	light_house_point	llg	Soft coral	4
lhp_10g	45	light_house_point	llg	Sponge	3.5
lhp_10g	45	light_house_point	llg	Sand_rubble	13
lhp_10g	45	light_house_point	llg	Recently_dead_coral	0
lhp_10g	45	light_house_point	llg	Other	13
lhp_10h	45	light_house_point	llg	cca	0.5
lhp_10h	45	light_house_point	llg	Turf algae	0
lhp_10h	45	light_house_point	llg	Macroalgae	69.40772557
lhp_10h	45	light_house_point	llg	hard coral	0.592274428
lhp_10h	45	light_house_point	llg	Soft coral	3
lhp_10h	45	light_house_point	llg	Sponge	3.5
lhp_10h	45	light_house_point	llg	Sand_rubble	17
lhp_10h	45	light_house_point	llg	Recently_dead_coral	0
lhp_10h	45	light_house_point	llg	Other	6
lhp_10i	45	light_house_point	llg	cca	1.5
lhp_10i	45	light_house_point	llg	Turf algae	0
lhp_10i	45	light_house_point	llg	Macroalgae	60
lhp_10i	45	light_house_point	llg	hard coral	0
lhp_10i	45	light_house_point	llg	Soft coral	2
lhp_10i	45	light_house_point	llg	Sponge	0.5
lhp_10i	45	light_house_point	llg	Sand_rubble	34
lhp_10i	45	light_house_point	llg	Recently_dead_coral	0
lhp_10i	45	light_house_point	llg	Other	2
lhp_10j	45	light_house_point	llg	cca	0
lhp_10j	45	light_house_point	llg	Turf algae	0
lhp_10j	45	light_house_point	llg	Macroalgae	45.35116415
lhp_10j	45	light_house_point	llg	hard coral	0.048835851
lhp_10j	45	light_house_point	llg	Soft coral	0.1
lhp_10j	45	light_house_point	llg	Sponge	0.5
lhp_10j	45	light_house_point	llg	Sand_rubble	53
lhp_10j	45	light_house_point	llg	Recently_dead_coral	0
lhp_10j	45	light_house_point	llg	Other	1
lhp_1a	45	light_house_point	llg	cca	3
lhp_1a	45	light_house_point	llg	Turf algae	0
lhp_1a	45	light_house_point	llg	Macroalgae	66.2
lhp_1a	45	light_house_point	llg	hard coral	0
lhp_1a	45	light_house_point	llg	Soft coral	0.8
lhp_1a	45	light_house_point	llg	Sponge	4
lhp_1a	45	light_house_point	llg	Sand_rubble	18
lhp_1a	45	light_house_point	llg	Recently_dead_coral	0
lhp_1a	45	light_house_point	llg	Other	8
lhp_2j	45	light_house_point	llg	cca	2
lhp_2j	45	light_house_point	llg	Turf algae	0
lhp_2j	45	light_house_point	llg	Macroalgae	49.7
lhp_2j	45	light_house_point	llg	hard coral	0
lhp_2j	45	light_house_point	llg	Soft coral	0.3
lhp_2j	45	light_house_point	llg	Sponge	8
lhp_2j	45	light_house_point	llg	Sand_rubble	23
lhp_2j	45	light_house_point	llg	Recently_dead_coral	0
lhp_2j	45	light_house_point	llg	Other	17
lm_1a	45	la_mesa	llg	cca	8
lm_1a	45	la_mesa	llg	Turf algae	0
lm_1a	45	la_mesa	llg	Macroalgae	85
lm_1a	45	la_mesa	llg	hard coral	0
lm_1a	45	la_mesa	llg	Soft coral	0
lm_1a	45	la_mesa	llg	Sponge	6
lm_1a	45	la_mesa	llg	Sand_rubble	1
lm_1a	45	la_mesa	llg	Recently_dead_coral	0
lm_1a	45	la_mesa	llg	Other	0
lm_1b	45	la_mesa	llg	cca	4
lm_1b	45	la_mesa	llg	Turf algae	0
lm_1b	45	la_mesa	llg	Macroalgae	74
lm_1b	45	la_mesa	llg	hard coral	12.29579807
lm_1b	45	la_mesa	llg	Soft coral	0
lm_1b	45	la_mesa	llg	Sponge	1.5
lm_1b	45	la_mesa	llg	Sand_rubble	8.204201932
lm_1b	45	la_mesa	llg	Recently_dead_coral	0
lm_1b	45	la_mesa	llg	Other	0
lm_1c	45	la_mesa	llg	cca	1.5
lm_1c	45	la_mesa	llg	Turf algae	0
lm_1c	45	la_mesa	llg	Macroalgae	85
lm_1c	45	la_mesa	llg	hard coral	0.387946726
lm_1c	45	la_mesa	llg	Soft coral	0
lm_1c	45	la_mesa	llg	Sponge	0.5
lm_1c	45	la_mesa	llg	Sand_rubble	12.61205327
lm_1c	45	la_mesa	llg	Recently_dead_coral	0
lm_1c	45	la_mesa	llg	Other	0
lm_1d	45	la_mesa	llg	cca	0.6
lm_1d	45	la_mesa	llg	Turf algae	0
lm_1d	45	la_mesa	llg	Macroalgae	79
lm_1d	45	la_mesa	llg	hard coral	0.437464791
lm_1d	45	la_mesa	llg	Soft coral	0
lm_1d	45	la_mesa	llg	Sponge	17
lm_1d	45	la_mesa	llg	Sand_rubble	2.962535209
lm_1d	45	la_mesa	llg	Recently_dead_coral	0
lm_1d	45	la_mesa	llg	Other	0
lm_1e	45	la_mesa	llg	cca	14
lm_1e	45	la_mesa	llg	Turf algae	0
lm_1e	45	la_mesa	llg	Macroalgae	70
lm_1e	45	la_mesa	llg	hard coral	0.820697912
lm_1e	45	la_mesa	llg	Soft coral	0
lm_1e	45	la_mesa	llg	Sponge	15
lm_1e	45	la_mesa	llg	Sand_rubble	0.179302088
lm_1e	45	la_mesa	llg	Recently_dead_coral	0
lm_1e	45	la_mesa	llg	Other	0
lm_1f	45	la_mesa	llg	cca	13
lm_1f	45	la_mesa	llg	Turf algae	0
lm_1f	45	la_mesa	llg	Macroalgae	61
lm_1f	45	la_mesa	llg	hard coral	3.82028139
lm_1f	45	la_mesa	llg	Soft coral	0
lm_1f	45	la_mesa	llg	Sponge	18
lm_1f	45	la_mesa	llg	Sand_rubble	4.17971861
lm_1f	45	la_mesa	llg	Recently_dead_coral	0
lm_1f	45	la_mesa	llg	Other	0
lm_1g	45	la_mesa	llg	cca	2
lm_1g	45	la_mesa	llg	Turf algae	0
lm_1g	45	la_mesa	llg	Macroalgae	68
lm_1g	45	la_mesa	llg	hard coral	1.51414458
lm_1g	45	la_mesa	llg	Soft coral	0
lm_1g	45	la_mesa	llg	Sponge	11
lm_1g	45	la_mesa	llg	Sand_rubble	14.48585542
lm_1g	45	la_mesa	llg	Recently_dead_coral	0
lm_1g	45	la_mesa	llg	Other	3
lm_1h	45	la_mesa	llg	cca	9
lm_1h	45	la_mesa	llg	Turf algae	0
lm_1h	45	la_mesa	llg	Macroalgae	76
lm_1h	45	la_mesa	llg	hard coral	2.088275947
lm_1h	45	la_mesa	llg	Soft coral	0.1
lm_1h	45	la_mesa	llg	Sponge	7
lm_1h	45	la_mesa	llg	Sand_rubble	5.611724053
lm_1h	45	la_mesa	llg	Recently_dead_coral	0
lm_1h	45	la_mesa	llg	Other	0.2
lm_1i	45	la_mesa	llg	cca	10
lm_1i	45	la_mesa	llg	Turf algae	2
lm_1i	45	la_mesa	llg	Macroalgae	62
lm_1i	45	la_mesa	llg	hard coral	12.09586556
lm_1i	45	la_mesa	llg	Soft coral	0
lm_1i	45	la_mesa	llg	Sponge	9
lm_1i	45	la_mesa	llg	Sand_rubble	3.874134442
lm_1i	45	la_mesa	llg	Recently_dead_coral	0.03
lm_1i	45	la_mesa	llg	Other	1
lm_1j	45	la_mesa	llg	cca	2
lm_1j	45	la_mesa	llg	Turf algae	0
lm_1j	45	la_mesa	llg	Macroalgae	74
lm_1j	45	la_mesa	llg	hard coral	4.094981477
lm_1j	45	la_mesa	llg	Soft coral	0
lm_1j	45	la_mesa	llg	Sponge	13
lm_1j	45	la_mesa	llg	Sand_rubble	6.905018523
lm_1j	45	la_mesa	llg	Recently_dead_coral	0
lm_1j	45	la_mesa	llg	Other	0
lm_2a	45	la_mesa	llg	cca	6
lm_2a	45	la_mesa	llg	Turf algae	0
lm_2a	45	la_mesa	llg	Macroalgae	80
lm_2a	45	la_mesa	llg	hard coral	0.664459883
lm_2a	45	la_mesa	llg	Soft coral	0
lm_2a	45	la_mesa	llg	Sponge	10
lm_2a	45	la_mesa	llg	Sand_rubble	3.335540117
lm_2a	45	la_mesa	llg	Recently_dead_coral	0
lm_2a	45	la_mesa	llg	Other	0
lm_2b	45	la_mesa	llg	cca	13
lm_2b	45	la_mesa	llg	Turf algae	0
lm_2b	45	la_mesa	llg	Macroalgae	44
lm_2b	45	la_mesa	llg	hard coral	2.046794443
lm_2b	45	la_mesa	llg	Soft coral	0.2
lm_2b	45	la_mesa	llg	Sponge	14
lm_2b	45	la_mesa	llg	Sand_rubble	24.75320556
lm_2b	45	la_mesa	llg	Recently_dead_coral	0
lm_2b	45	la_mesa	llg	Other	2
lm_2c	45	la_mesa	llg	cca	4
lm_2c	45	la_mesa	llg	Turf algae	0
lm_2c	45	la_mesa	llg	Macroalgae	80
lm_2c	45	la_mesa	llg	hard coral	5.132976291
lm_2c	45	la_mesa	llg	Soft coral	0
lm_2c	45	la_mesa	llg	Sponge	6
lm_2c	45	la_mesa	llg	Sand_rubble	3.867023709
lm_2c	45	la_mesa	llg	Recently_dead_coral	1
lm_2c	45	la_mesa	llg	Other	0
lm_2d	45	la_mesa	llg	cca	7
lm_2d	45	la_mesa	llg	Turf algae	0
lm_2d	45	la_mesa	llg	Macroalgae	78
lm_2d	45	la_mesa	llg	hard coral	0
lm_2d	45	la_mesa	llg	Soft coral	0
lm_2d	45	la_mesa	llg	Sponge	11
lm_2d	45	la_mesa	llg	Sand_rubble	0.6
lm_2d	45	la_mesa	llg	Recently_dead_coral	3.4
lm_2d	45	la_mesa	llg	Other	0
lm_2e	45	la_mesa	llg	cca	15
lm_2e	45	la_mesa	llg	Turf algae	0
lm_2e	45	la_mesa	llg	Macroalgae	62
lm_2e	45	la_mesa	llg	hard coral	0
lm_2e	45	la_mesa	llg	Soft coral	0
lm_2e	45	la_mesa	llg	Sponge	20
lm_2e	45	la_mesa	llg	Sand_rubble	3
lm_2e	45	la_mesa	llg	Recently_dead_coral	0
lm_2e	45	la_mesa	llg	Other	0
lm_2f	45	la_mesa	llg	cca	15
lm_2f	45	la_mesa	llg	Turf algae	0
lm_2f	45	la_mesa	llg	Macroalgae	51
lm_2f	45	la_mesa	llg	hard coral	1.019479716
lm_2f	45	la_mesa	llg	Soft coral	0
lm_2f	45	la_mesa	llg	Sponge	28
lm_2f	45	la_mesa	llg	Sand_rubble	4.980520284
lm_2f	45	la_mesa	llg	Recently_dead_coral	0
lm_2f	45	la_mesa	llg	Other	0
lm_2g	45	la_mesa	llg	cca	6
lm_2g	45	la_mesa	llg	Turf algae	0
lm_2g	45	la_mesa	llg	Macroalgae	72
lm_2g	45	la_mesa	llg	hard coral	7.969355419
lm_2g	45	la_mesa	llg	Soft coral	0
lm_2g	45	la_mesa	llg	Sponge	5
lm_2g	45	la_mesa	llg	Sand_rubble	9.030644581
lm_2g	45	la_mesa	llg	Recently_dead_coral	0
lm_2g	45	la_mesa	llg	Other	0
lm_2h	45	la_mesa	llg	cca	6
lm_2h	45	la_mesa	llg	Turf algae	0
lm_2h	45	la_mesa	llg	Macroalgae	54
lm_2h	45	la_mesa	llg	hard coral	2.261569861
lm_2h	45	la_mesa	llg	Soft coral	0
lm_2h	45	la_mesa	llg	Sponge	32
lm_2h	45	la_mesa	llg	Sand_rubble	3.938430139
lm_2h	45	la_mesa	llg	Recently_dead_coral	1.8
lm_2h	45	la_mesa	llg	Other	0
lm_2i	45	la_mesa	llg	cca	5
lm_2i	45	la_mesa	llg	Turf algae	0
lm_2i	45	la_mesa	llg	Macroalgae	45
lm_2i	45	la_mesa	llg	hard coral	41.16735914
lm_2i	45	la_mesa	llg	Soft coral	0
lm_2i	45	la_mesa	llg	Sponge	3
lm_2i	45	la_mesa	llg	Sand_rubble	5.832640861
lm_2i	45	la_mesa	llg	Recently_dead_coral	0
lm_2i	45	la_mesa	llg	Other	0
lm_2j	45	la_mesa	llg	cca	14
lm_2j	45	la_mesa	llg	Turf algae	0
lm_2j	45	la_mesa	llg	Macroalgae	72.3
lm_2j	45	la_mesa	llg	hard coral	7.631962085
lm_2j	45	la_mesa	llg	Soft coral	0
lm_2j	45	la_mesa	llg	Sponge	6
lm_2j	45	la_mesa	llg	Sand_rubble	0.068037915
lm_2j	45	la_mesa	llg	Recently_dead_coral	0
lm_2j	45	la_mesa	llg	Other	0
lm_3a	45	la_mesa	llg	cca	4
lm_3a	45	la_mesa	llg	Turf algae	0
lm_3a	45	la_mesa	llg	Macroalgae	71
lm_3a	45	la_mesa	llg	hard coral	0
lm_3a	45	la_mesa	llg	Soft coral	0
lm_3a	45	la_mesa	llg	Sponge	17
lm_3a	45	la_mesa	llg	Sand_rubble	8
lm_3a	45	la_mesa	llg	Recently_dead_coral	0
lm_3a	45	la_mesa	llg	Other	0
lm_3b	45	la_mesa	llg	cca	5
lm_3b	45	la_mesa	llg	Turf algae	0
lm_3b	45	la_mesa	llg	Macroalgae	83
lm_3b	45	la_mesa	llg	hard coral	0
lm_3b	45	la_mesa	llg	Soft coral	0
lm_3b	45	la_mesa	llg	Sponge	10
lm_3b	45	la_mesa	llg	Sand_rubble	2
lm_3b	45	la_mesa	llg	Recently_dead_coral	0
lm_3b	45	la_mesa	llg	Other	0
lm_3c	45	la_mesa	llg	cca	14
lm_3c	45	la_mesa	llg	Turf algae	0
lm_3c	45	la_mesa	llg	Macroalgae	73.3
lm_3c	45	la_mesa	llg	hard coral	7.666693181
lm_3c	45	la_mesa	llg	Soft coral	0
lm_3c	45	la_mesa	llg	Sponge	5
lm_3c	45	la_mesa	llg	Sand_rubble	0.033306819
lm_3c	45	la_mesa	llg	Recently_dead_coral	0
lm_3c	45	la_mesa	llg	Other	0
lm_3d	45	la_mesa	llg	cca	12
lm_3d	45	la_mesa	llg	Turf algae	0
lm_3d	45	la_mesa	llg	Macroalgae	75
lm_3d	45	la_mesa	llg	hard coral	2.045584445
lm_3d	45	la_mesa	llg	Soft coral	0
lm_3d	45	la_mesa	llg	Sponge	7
lm_3d	45	la_mesa	llg	Sand_rubble	3.454415555
lm_3d	45	la_mesa	llg	Recently_dead_coral	0
lm_3d	45	la_mesa	llg	Other	0.5
lm_3e	45	la_mesa	llg	cca	10
lm_3e	45	la_mesa	llg	Turf algae	0
lm_3e	45	la_mesa	llg	Macroalgae	74
lm_3e	45	la_mesa	llg	hard coral	0.822929185
lm_3e	45	la_mesa	llg	Soft coral	0
lm_3e	45	la_mesa	llg	Sponge	12
lm_3e	45	la_mesa	llg	Sand_rubble	2.677070815
lm_3e	45	la_mesa	llg	Recently_dead_coral	0
lm_3e	45	la_mesa	llg	Other	0.5
lm_3f	45	la_mesa	llg	cca	4
lm_3f	45	la_mesa	llg	Turf algae	0
lm_3f	45	la_mesa	llg	Macroalgae	55
lm_3f	45	la_mesa	llg	hard coral	11.43960703
lm_3f	45	la_mesa	llg	Soft coral	0
lm_3f	45	la_mesa	llg	Sponge	25
lm_3f	45	la_mesa	llg	Sand_rubble	4.560392966
lm_3f	45	la_mesa	llg	Recently_dead_coral	0
lm_3f	45	la_mesa	llg	Other	0
lm_3g	45	la_mesa	llg	cca	2.5
lm_3g	45	la_mesa	llg	Turf algae	0
lm_3g	45	la_mesa	llg	Macroalgae	76
lm_3g	45	la_mesa	llg	hard coral	6.856780522
lm_3g	45	la_mesa	llg	Soft coral	0.3
lm_3g	45	la_mesa	llg	Sponge	5
lm_3g	45	la_mesa	llg	Sand_rubble	5.343219478
lm_3g	45	la_mesa	llg	Recently_dead_coral	0
lm_3g	45	la_mesa	llg	Other	4
lm_3h	45	la_mesa	llg	cca	5
lm_3h	45	la_mesa	llg	Turf algae	0
lm_3h	45	la_mesa	llg	Macroalgae	76.4
lm_3h	45	la_mesa	llg	hard coral	5.867810694
lm_3h	45	la_mesa	llg	Soft coral	0.2
lm_3h	45	la_mesa	llg	Sponge	10
lm_3h	45	la_mesa	llg	Sand_rubble	0.532189306
lm_3h	45	la_mesa	llg	Recently_dead_coral	0
lm_3h	45	la_mesa	llg	Other	2
lm_3i	45	la_mesa	llg	cca	7
lm_3i	45	la_mesa	llg	Turf algae	0
lm_3i	45	la_mesa	llg	Macroalgae	56
lm_3i	45	la_mesa	llg	hard coral	14.37259689
lm_3i	45	la_mesa	llg	Soft coral	0
lm_3i	45	la_mesa	llg	Sponge	20
lm_3i	45	la_mesa	llg	Sand_rubble	2.627403105
lm_3i	45	la_mesa	llg	Recently_dead_coral	0
lm_3i	45	la_mesa	llg	Other	0
lm_3j	45	la_mesa	llg	cca	4
lm_3j	45	la_mesa	llg	Turf algae	0
lm_3j	45	la_mesa	llg	Macroalgae	81
lm_3j	45	la_mesa	llg	hard coral	1.599760059
lm_3j	45	la_mesa	llg	Soft coral	0
lm_3j	45	la_mesa	llg	Sponge	6
lm_3j	45	la_mesa	llg	Sand_rubble	7.400239941
lm_3j	45	la_mesa	llg	Recently_dead_coral	0
lm_3j	45	la_mesa	llg	Other	0
lm_4a	45	la_mesa	llg	cca	4
lm_4a	45	la_mesa	llg	Turf algae	0
lm_4a	45	la_mesa	llg	Macroalgae	49
lm_4a	45	la_mesa	llg	hard coral	0.601864593
lm_4a	45	la_mesa	llg	Soft coral	0
lm_4a	45	la_mesa	llg	Sponge	28
lm_4a	45	la_mesa	llg	Sand_rubble	18.39813541
lm_4a	45	la_mesa	llg	Recently_dead_coral	0
lm_4a	45	la_mesa	llg	Other	0
lm_4b	45	la_mesa	llg	cca	25
lm_4b	45	la_mesa	llg	Turf algae	0
lm_4b	45	la_mesa	llg	Macroalgae	63
lm_4b	45	la_mesa	llg	hard coral	0
lm_4b	45	la_mesa	llg	Soft coral	0
lm_4b	45	la_mesa	llg	Sponge	2
lm_4b	45	la_mesa	llg	Sand_rubble	10
lm_4b	45	la_mesa	llg	Recently_dead_coral	0
lm_4b	45	la_mesa	llg	Other	0
lm_4c	45	la_mesa	llg	cca	18
lm_4c	45	la_mesa	llg	Turf algae	0
lm_4c	45	la_mesa	llg	Macroalgae	66
lm_4c	45	la_mesa	llg	hard coral	0.897781884
lm_4c	45	la_mesa	llg	Soft coral	0
lm_4c	45	la_mesa	llg	Sponge	13
lm_4c	45	la_mesa	llg	Sand_rubble	2.102218116
lm_4c	45	la_mesa	llg	Recently_dead_coral	0
lm_4c	45	la_mesa	llg	Other	0
lm_4d	45	la_mesa	llg	cca	38
lm_4d	45	la_mesa	llg	Turf algae	0
lm_4d	45	la_mesa	llg	Macroalgae	56
lm_4d	45	la_mesa	llg	hard coral	0.126037561
lm_4d	45	la_mesa	llg	Soft coral	0
lm_4d	45	la_mesa	llg	Sponge	5
lm_4d	45	la_mesa	llg	Sand_rubble	0.873962439
lm_4d	45	la_mesa	llg	Recently_dead_coral	0
lm_4d	45	la_mesa	llg	Other	0
lm_4e	45	la_mesa	llg	cca	15
lm_4e	45	la_mesa	llg	Turf algae	0
lm_4e	45	la_mesa	llg	Macroalgae	66
lm_4e	45	la_mesa	llg	hard coral	0.601973426
lm_4e	45	la_mesa	llg	Soft coral	0.1
lm_4e	45	la_mesa	llg	Sponge	12
lm_4e	45	la_mesa	llg	Sand_rubble	5.298026574
lm_4e	45	la_mesa	llg	Recently_dead_coral	0
lm_4e	45	la_mesa	llg	Other	1
lm_4f	45	la_mesa	llg	cca	4
lm_4f	45	la_mesa	llg	Turf algae	0
lm_4f	45	la_mesa	llg	Macroalgae	65
lm_4f	45	la_mesa	llg	hard coral	3.035816349
lm_4f	45	la_mesa	llg	Soft coral	0
lm_4f	45	la_mesa	llg	Sponge	26
lm_4f	45	la_mesa	llg	Sand_rubble	1.964183651
lm_4f	45	la_mesa	llg	Recently_dead_coral	0
lm_4f	45	la_mesa	llg	Other	0
lm_4g	45	la_mesa	llg	cca	15
lm_4g	45	la_mesa	llg	Turf algae	0
lm_4g	45	la_mesa	llg	Macroalgae	63
lm_4g	45	la_mesa	llg	hard coral	1.659288174
lm_4g	45	la_mesa	llg	Soft coral	0
lm_4g	45	la_mesa	llg	Sponge	14
lm_4g	45	la_mesa	llg	Sand_rubble	5.840711826
lm_4g	45	la_mesa	llg	Recently_dead_coral	0
lm_4g	45	la_mesa	llg	Other	0.5
lm_4h	45	la_mesa	llg	cca	10
lm_4h	45	la_mesa	llg	Turf algae	0
lm_4h	45	la_mesa	llg	Macroalgae	74
lm_4h	45	la_mesa	llg	hard coral	8.097231082
lm_4h	45	la_mesa	llg	Soft coral	0
lm_4h	45	la_mesa	llg	Sponge	7
lm_4h	45	la_mesa	llg	Sand_rubble	0.902768918
lm_4h	45	la_mesa	llg	Recently_dead_coral	0
lm_4h	45	la_mesa	llg	Other	0
lm_4i	45	la_mesa	llg	cca	24
lm_4i	45	la_mesa	llg	Turf algae	0
lm_4i	45	la_mesa	llg	Macroalgae	41
lm_4i	45	la_mesa	llg	hard coral	2.955671927
lm_4i	45	la_mesa	llg	Soft coral	0
lm_4i	45	la_mesa	llg	Sponge	13
lm_4i	45	la_mesa	llg	Sand_rubble	18.54432807
lm_4i	45	la_mesa	llg	Recently_dead_coral	0
lm_4i	45	la_mesa	llg	Other	0.5
lm_4j	45	la_mesa	llg	cca	29
lm_4j	45	la_mesa	llg	Turf algae	0
lm_4j	45	la_mesa	llg	Macroalgae	66
lm_4j	45	la_mesa	llg	hard coral	0.290504877
lm_4j	45	la_mesa	llg	Soft coral	0
lm_4j	45	la_mesa	llg	Sponge	4
lm_4j	45	la_mesa	llg	Sand_rubble	0.709495123
lm_4j	45	la_mesa	llg	Recently_dead_coral	0
lm_4j	45	la_mesa	llg	Other	0
lm_5a	45	la_mesa	llg	cca	4
lm_5a	45	la_mesa	llg	Turf algae	0
lm_5a	45	la_mesa	llg	Macroalgae	78
lm_5a	45	la_mesa	llg	hard coral	4.392852076
lm_5a	45	la_mesa	llg	Soft coral	0
lm_5a	45	la_mesa	llg	Sponge	9
lm_5a	45	la_mesa	llg	Sand_rubble	4.207147924
lm_5a	45	la_mesa	llg	Recently_dead_coral	0
lm_5a	45	la_mesa	llg	Other	0.4
lm_5b	45	la_mesa	llg	cca	13
lm_5b	45	la_mesa	llg	Turf algae	0
lm_5b	45	la_mesa	llg	Macroalgae	65
lm_5b	45	la_mesa	llg	hard coral	1.779518215
lm_5b	45	la_mesa	llg	Soft coral	0
lm_5b	45	la_mesa	llg	Sponge	3
lm_5b	45	la_mesa	llg	Sand_rubble	17.22048179
lm_5b	45	la_mesa	llg	Recently_dead_coral	0
lm_5b	45	la_mesa	llg	Other	0
lm_5c	45	la_mesa	llg	cca	12
lm_5c	45	la_mesa	llg	Turf algae	0
lm_5c	45	la_mesa	llg	Macroalgae	65
lm_5c	45	la_mesa	llg	hard coral	0.099582632
lm_5c	45	la_mesa	llg	Soft coral	0
lm_5c	45	la_mesa	llg	Sponge	6
lm_5c	45	la_mesa	llg	Sand_rubble	16.90041737
lm_5c	45	la_mesa	llg	Recently_dead_coral	0
lm_5c	45	la_mesa	llg	Other	0
lm_5d	45	la_mesa	llg	cca	22
lm_5d	45	la_mesa	llg	Turf algae	0
lm_5d	45	la_mesa	llg	Macroalgae	61
lm_5d	45	la_mesa	llg	hard coral	6.115871746
lm_5d	45	la_mesa	llg	Soft coral	0
lm_5d	45	la_mesa	llg	Sponge	5
lm_5d	45	la_mesa	llg	Sand_rubble	5.884128254
lm_5d	45	la_mesa	llg	Recently_dead_coral	0
lm_5d	45	la_mesa	llg	Other	0
lm_5e	45	la_mesa	llg	cca	25
lm_5e	45	la_mesa	llg	Turf algae	0
lm_5e	45	la_mesa	llg	Macroalgae	49
lm_5e	45	la_mesa	llg	hard coral	0.489368774
lm_5e	45	la_mesa	llg	Soft coral	0
lm_5e	45	la_mesa	llg	Sponge	4
lm_5e	45	la_mesa	llg	Sand_rubble	21.51063123
lm_5e	45	la_mesa	llg	Recently_dead_coral	0
lm_5e	45	la_mesa	llg	Other	0
lm_5f	45	la_mesa	llg	cca	16
lm_5f	45	la_mesa	llg	Turf algae	0
lm_5f	45	la_mesa	llg	Macroalgae	57.735
lm_5f	45	la_mesa	llg	hard coral	1.264410746
lm_5f	45	la_mesa	llg	Soft coral	2
lm_5f	45	la_mesa	llg	Sponge	10
lm_5f	45	la_mesa	llg	Sand_rubble	0.000589254
lm_5f	45	la_mesa	llg	Recently_dead_coral	0
lm_5f	45	la_mesa	llg	Other	13
lm_5g	45	la_mesa	llg	cca	21
lm_5g	45	la_mesa	llg	Turf algae	0
lm_5g	45	la_mesa	llg	Macroalgae	56
lm_5g	45	la_mesa	llg	hard coral	6.266064086
lm_5g	45	la_mesa	llg	Soft coral	0
lm_5g	45	la_mesa	llg	Sponge	6
lm_5g	45	la_mesa	llg	Sand_rubble	2.733935914
lm_5g	45	la_mesa	llg	Recently_dead_coral	8
lm_5g	45	la_mesa	llg	Other	0
lm_5h	45	la_mesa	llg	cca	23
lm_5h	45	la_mesa	llg	Turf algae	0
lm_5h	45	la_mesa	llg	Macroalgae	63
lm_5h	45	la_mesa	llg	hard coral	0
lm_5h	45	la_mesa	llg	Soft coral	0
lm_5h	45	la_mesa	llg	Sponge	7
lm_5h	45	la_mesa	llg	Sand_rubble	7
lm_5h	45	la_mesa	llg	Recently_dead_coral	0
lm_5h	45	la_mesa	llg	Other	0
lm_5i	45	la_mesa	llg	cca	7
lm_5i	45	la_mesa	llg	Turf algae	0
lm_5i	45	la_mesa	llg	Macroalgae	71
lm_5i	45	la_mesa	llg	hard coral	0.327741907
lm_5i	45	la_mesa	llg	Soft coral	0
lm_5i	45	la_mesa	llg	Sponge	9
lm_5i	45	la_mesa	llg	Sand_rubble	12.67225809
lm_5i	45	la_mesa	llg	Recently_dead_coral	0
lm_5i	45	la_mesa	llg	Other	0
lm_5j	45	la_mesa	llg	cca	15
lm_5j	45	la_mesa	llg	Turf algae	0
lm_5j	45	la_mesa	llg	Macroalgae	54
lm_5j	45	la_mesa	llg	hard coral	4.582588393
lm_5j	45	la_mesa	llg	Soft coral	0
lm_5j	45	la_mesa	llg	Sponge	6
lm_5j	45	la_mesa	llg	Sand_rubble	20.41741161
lm_5j	45	la_mesa	llg	Recently_dead_coral	0
lm_5j	45	la_mesa	llg	Other	0
lm_6a	45	la_mesa	llg	cca	12
lm_6a	45	la_mesa	llg	Turf algae	0
lm_6a	45	la_mesa	llg	Macroalgae	65
lm_6a	45	la_mesa	llg	hard coral	0
lm_6a	45	la_mesa	llg	Soft coral	0
lm_6a	45	la_mesa	llg	Sponge	9
lm_6a	45	la_mesa	llg	Sand_rubble	14
lm_6a	45	la_mesa	llg	Recently_dead_coral	0
lm_6a	45	la_mesa	llg	Other	0
lm_6b	45	la_mesa	llg	cca	6
lm_6b	45	la_mesa	llg	Turf algae	0
lm_6b	45	la_mesa	llg	Macroalgae	84
lm_6b	45	la_mesa	llg	hard coral	2.157230355
lm_6b	45	la_mesa	llg	Soft coral	0
lm_6b	45	la_mesa	llg	Sponge	5
lm_6b	45	la_mesa	llg	Sand_rubble	2.842769645
lm_6b	45	la_mesa	llg	Recently_dead_coral	0
lm_6b	45	la_mesa	llg	Other	0
lm_6c	45	la_mesa	llg	cca	20
lm_6c	45	la_mesa	llg	Turf algae	0
lm_6c	45	la_mesa	llg	Macroalgae	60
lm_6c	45	la_mesa	llg	hard coral	0
lm_6c	45	la_mesa	llg	Soft coral	0
lm_6c	45	la_mesa	llg	Sponge	3
lm_6c	45	la_mesa	llg	Sand_rubble	17
lm_6c	45	la_mesa	llg	Recently_dead_coral	0
lm_6c	45	la_mesa	llg	Other	0
lm_6d	45	la_mesa	llg	cca	9
lm_6d	45	la_mesa	llg	Turf algae	0
lm_6d	45	la_mesa	llg	Macroalgae	11
lm_6d	45	la_mesa	llg	hard coral	2.283288987
lm_6d	45	la_mesa	llg	Soft coral	0
lm_6d	45	la_mesa	llg	Sponge	15
lm_6d	45	la_mesa	llg	Sand_rubble	62.61671101
lm_6d	45	la_mesa	llg	Recently_dead_coral	0
lm_6d	45	la_mesa	llg	Other	0.1
lm_6e	45	la_mesa	llg	cca	6
lm_6e	45	la_mesa	llg	Turf algae	0
lm_6e	45	la_mesa	llg	Macroalgae	58
lm_6e	45	la_mesa	llg	hard coral	0.05011792
lm_6e	45	la_mesa	llg	Soft coral	0
lm_6e	45	la_mesa	llg	Sponge	19
lm_6e	45	la_mesa	llg	Sand_rubble	16.64988208
lm_6e	45	la_mesa	llg	Recently_dead_coral	0
lm_6e	45	la_mesa	llg	Other	0.3
lm_6f	45	la_mesa	llg	cca	9
lm_6f	45	la_mesa	llg	Turf algae	0
lm_6f	45	la_mesa	llg	Macroalgae	54
lm_6f	45	la_mesa	llg	hard coral	2.353740644
lm_6f	45	la_mesa	llg	Soft coral	0.2
lm_6f	45	la_mesa	llg	Sponge	14
lm_6f	45	la_mesa	llg	Sand_rubble	10.94625936
lm_6f	45	la_mesa	llg	Recently_dead_coral	8
lm_6f	45	la_mesa	llg	Other	1.5
lm_6g	45	la_mesa	llg	cca	18
lm_6g	45	la_mesa	llg	Turf algae	0
lm_6g	45	la_mesa	llg	Macroalgae	28
lm_6g	45	la_mesa	llg	hard coral	13.05964264
lm_6g	45	la_mesa	llg	Soft coral	0
lm_6g	45	la_mesa	llg	Sponge	14
lm_6g	45	la_mesa	llg	Sand_rubble	0.940357358
lm_6g	45	la_mesa	llg	Recently_dead_coral	26
lm_6g	45	la_mesa	llg	Other	0
lm_6h	45	la_mesa	llg	cca	8
lm_6h	45	la_mesa	llg	Turf algae	0
lm_6h	45	la_mesa	llg	Macroalgae	61
lm_6h	45	la_mesa	llg	hard coral	0.492676958
lm_6h	45	la_mesa	llg	Soft coral	0
lm_6h	45	la_mesa	llg	Sponge	15
lm_6h	45	la_mesa	llg	Sand_rubble	15.50732304
lm_6h	45	la_mesa	llg	Recently_dead_coral	0
lm_6h	45	la_mesa	llg	Other	0
lm_6i	45	la_mesa	llg	cca	10
lm_6i	45	la_mesa	llg	Turf algae	0
lm_6i	45	la_mesa	llg	Macroalgae	16
lm_6i	45	la_mesa	llg	hard coral	10.24491617
lm_6i	45	la_mesa	llg	Soft coral	0
lm_6i	45	la_mesa	llg	Sponge	6
lm_6i	45	la_mesa	llg	Sand_rubble	57.75508383
lm_6i	45	la_mesa	llg	Recently_dead_coral	0
lm_6i	45	la_mesa	llg	Other	0
lm_6j	45	la_mesa	llg	cca	7
lm_6j	45	la_mesa	llg	Turf algae	0
lm_6j	45	la_mesa	llg	Macroalgae	69
lm_6j	45	la_mesa	llg	hard coral	6.051320034
lm_6j	45	la_mesa	llg	Soft coral	0
lm_6j	45	la_mesa	llg	Sponge	9
lm_6j	45	la_mesa	llg	Sand_rubble	4.948679966
lm_6j	45	la_mesa	llg	Recently_dead_coral	4
lm_6j	45	la_mesa	llg	Other	0
lm_7a	45	la_mesa	llg	cca	8
lm_7a	45	la_mesa	llg	Turf algae	0
lm_7a	45	la_mesa	llg	Macroalgae	72.5
lm_7a	45	la_mesa	llg	hard coral	0
lm_7a	45	la_mesa	llg	Soft coral	0.5
lm_7a	45	la_mesa	llg	Sponge	7
lm_7a	45	la_mesa	llg	Sand_rubble	10
lm_7a	45	la_mesa	llg	Recently_dead_coral	0
lm_7a	45	la_mesa	llg	Other	2
lm_7b	45	la_mesa	llg	cca	5
lm_7b	45	la_mesa	llg	Turf algae	0
lm_7b	45	la_mesa	llg	Macroalgae	64
lm_7b	45	la_mesa	llg	hard coral	0.081809216
lm_7b	45	la_mesa	llg	Soft coral	0.3
lm_7b	45	la_mesa	llg	Sponge	12.5
lm_7b	45	la_mesa	llg	Sand_rubble	15.61819078
lm_7b	45	la_mesa	llg	Recently_dead_coral	0
lm_7b	45	la_mesa	llg	Other	2.5
lm_7c	45	la_mesa	llg	cca	17
lm_7c	45	la_mesa	llg	Turf algae	0
lm_7c	45	la_mesa	llg	Macroalgae	63
lm_7c	45	la_mesa	llg	hard coral	2.165753099
lm_7c	45	la_mesa	llg	Soft coral	0
lm_7c	45	la_mesa	llg	Sponge	13
lm_7c	45	la_mesa	llg	Sand_rubble	4.834246901
lm_7c	45	la_mesa	llg	Recently_dead_coral	0
lm_7c	45	la_mesa	llg	Other	0
lm_7d	45	la_mesa	llg	cca	10
lm_7d	45	la_mesa	llg	Turf algae	0
lm_7d	45	la_mesa	llg	Macroalgae	37
lm_7d	45	la_mesa	llg	hard coral	0.071622568
lm_7d	45	la_mesa	llg	Soft coral	0.3
lm_7d	45	la_mesa	llg	Sponge	35
lm_7d	45	la_mesa	llg	Sand_rubble	12.62837743
lm_7d	45	la_mesa	llg	Recently_dead_coral	0
lm_7d	45	la_mesa	llg	Other	5
lm_7e	45	la_mesa	llg	cca	5
lm_7e	45	la_mesa	llg	Turf algae	0
lm_7e	45	la_mesa	llg	Macroalgae	77
lm_7e	45	la_mesa	llg	hard coral	4.212479371
lm_7e	45	la_mesa	llg	Soft coral	0.1
lm_7e	45	la_mesa	llg	Sponge	2
lm_7e	45	la_mesa	llg	Sand_rubble	10.28752063
lm_7e	45	la_mesa	llg	Recently_dead_coral	0
lm_7e	45	la_mesa	llg	Other	1.4
lm_7f	45	la_mesa	llg	cca	18
lm_7f	45	la_mesa	llg	Turf algae	0
lm_7f	45	la_mesa	llg	Macroalgae	61
lm_7f	45	la_mesa	llg	hard coral	2.03029874
lm_7f	45	la_mesa	llg	Soft coral	0
lm_7f	45	la_mesa	llg	Sponge	2
lm_7f	45	la_mesa	llg	Sand_rubble	16.96970126
lm_7f	45	la_mesa	llg	Recently_dead_coral	0
lm_7f	45	la_mesa	llg	Other	0
lm_7g	45	la_mesa	llg	cca	22
lm_7g	45	la_mesa	llg	Turf algae	0
lm_7g	45	la_mesa	llg	Macroalgae	67
lm_7g	45	la_mesa	llg	hard coral	1.063036964
lm_7g	45	la_mesa	llg	Soft coral	0
lm_7g	45	la_mesa	llg	Sponge	7
lm_7g	45	la_mesa	llg	Sand_rubble	2.936963036
lm_7g	45	la_mesa	llg	Recently_dead_coral	0
lm_7g	45	la_mesa	llg	Other	0
lm_7h	45	la_mesa	llg	cca	14
lm_7h	45	la_mesa	llg	Turf algae	0
lm_7h	45	la_mesa	llg	Macroalgae	72
lm_7h	45	la_mesa	llg	hard coral	0
lm_7h	45	la_mesa	llg	Soft coral	0
lm_7h	45	la_mesa	llg	Sponge	11
lm_7h	45	la_mesa	llg	Sand_rubble	2.9
lm_7h	45	la_mesa	llg	Recently_dead_coral	0
lm_7h	45	la_mesa	llg	Other	0.1
lm_7i	45	la_mesa	llg	cca	5
lm_7i	45	la_mesa	llg	Turf algae	0
lm_7i	45	la_mesa	llg	Macroalgae	52
lm_7i	45	la_mesa	llg	hard coral	5.968427921
lm_7i	45	la_mesa	llg	Soft coral	0.7
lm_7i	45	la_mesa	llg	Sponge	13
lm_7i	45	la_mesa	llg	Sand_rubble	11.33157208
lm_7i	45	la_mesa	llg	Recently_dead_coral	0
lm_7i	45	la_mesa	llg	Other	12
lm_7j	45	la_mesa	llg	cca	23
lm_7j	45	la_mesa	llg	Turf algae	0
lm_7j	45	la_mesa	llg	Macroalgae	51
lm_7j	45	la_mesa	llg	hard coral	6.807767725
lm_7j	45	la_mesa	llg	Soft coral	0
lm_7j	45	la_mesa	llg	Sponge	14
lm_7j	45	la_mesa	llg	Sand_rubble	4.192232275
lm_7j	45	la_mesa	llg	Recently_dead_coral	0
lm_7j	45	la_mesa	llg	Other	1
lm_8a	45	la_mesa	llg	cca	2.5
lm_8a	45	la_mesa	llg	Turf algae	0
lm_8a	45	la_mesa	llg	Macroalgae	54
lm_8a	45	la_mesa	llg	hard coral	0
lm_8a	45	la_mesa	llg	Soft coral	0
lm_8a	45	la_mesa	llg	Sponge	31
lm_8a	45	la_mesa	llg	Sand_rubble	12.5
lm_8a	45	la_mesa	llg	Recently_dead_coral	0
lm_8a	45	la_mesa	llg	Other	0
lm_8b	45	la_mesa	llg	cca	10.5
lm_8b	45	la_mesa	llg	Turf algae	0
lm_8b	45	la_mesa	llg	Macroalgae	58
lm_8b	45	la_mesa	llg	hard coral	0
lm_8b	45	la_mesa	llg	Soft coral	0.4
lm_8b	45	la_mesa	llg	Sponge	26
lm_8b	45	la_mesa	llg	Sand_rubble	2
lm_8b	45	la_mesa	llg	Recently_dead_coral	0
lm_8b	45	la_mesa	llg	Other	3.1
lm_8c	45	la_mesa	llg	cca	15
lm_8c	45	la_mesa	llg	Turf algae	0
lm_8c	45	la_mesa	llg	Macroalgae	45
lm_8c	45	la_mesa	llg	hard coral	3.792562165
lm_8c	45	la_mesa	llg	Soft coral	0
lm_8c	45	la_mesa	llg	Sponge	16
lm_8c	45	la_mesa	llg	Sand_rubble	19.20743783
lm_8c	45	la_mesa	llg	Recently_dead_coral	0
lm_8c	45	la_mesa	llg	Other	1
lm_8d	45	la_mesa	llg	cca	4.5
lm_8d	45	la_mesa	llg	Turf algae	0
lm_8d	45	la_mesa	llg	Macroalgae	66
lm_8d	45	la_mesa	llg	hard coral	0.022311604
lm_8d	45	la_mesa	llg	Soft coral	0.6
lm_8d	45	la_mesa	llg	Sponge	7
lm_8d	45	la_mesa	llg	Sand_rubble	15.3776884
lm_8d	45	la_mesa	llg	Recently_dead_coral	0
lm_8d	45	la_mesa	llg	Other	6.5
lm_8e	45	la_mesa	llg	cca	6
lm_8e	45	la_mesa	llg	Turf algae	0
lm_8e	45	la_mesa	llg	Macroalgae	69
lm_8e	45	la_mesa	llg	hard coral	3.77586508
lm_8e	45	la_mesa	llg	Soft coral	0.2
lm_8e	45	la_mesa	llg	Sponge	3
lm_8e	45	la_mesa	llg	Sand_rubble	16.82413492
lm_8e	45	la_mesa	llg	Recently_dead_coral	0
lm_8e	45	la_mesa	llg	Other	1.2
lm_8f	45	la_mesa	llg	cca	16
lm_8f	45	la_mesa	llg	Turf algae	0
lm_8f	45	la_mesa	llg	Macroalgae	60
lm_8f	45	la_mesa	llg	hard coral	1.105119681
lm_8f	45	la_mesa	llg	Soft coral	0.2
lm_8f	45	la_mesa	llg	Sponge	2.5
lm_8f	45	la_mesa	llg	Sand_rubble	18.69488032
lm_8f	45	la_mesa	llg	Recently_dead_coral	0
lm_8f	45	la_mesa	llg	Other	1.5
lm_8g	45	la_mesa	llg	cca	18
lm_8g	45	la_mesa	llg	Turf algae	0
lm_8g	45	la_mesa	llg	Macroalgae	62.5
lm_8g	45	la_mesa	llg	hard coral	0
lm_8g	45	la_mesa	llg	Soft coral	0
lm_8g	45	la_mesa	llg	Sponge	11.5
lm_8g	45	la_mesa	llg	Sand_rubble	8
lm_8g	45	la_mesa	llg	Recently_dead_coral	0
lm_8g	45	la_mesa	llg	Other	0
lm_8h	45	la_mesa	llg	cca	9
lm_8h	45	la_mesa	llg	Turf algae	0
lm_8h	45	la_mesa	llg	Macroalgae	74
lm_8h	45	la_mesa	llg	hard coral	0.54294731
lm_8h	45	la_mesa	llg	Soft coral	0.1
lm_8h	45	la_mesa	llg	Sponge	8
lm_8h	45	la_mesa	llg	Sand_rubble	7.85705269
lm_8h	45	la_mesa	llg	Recently_dead_coral	0
lm_8h	45	la_mesa	llg	Other	0.5
lm_8i	45	la_mesa	llg	cca	8
lm_8i	45	la_mesa	llg	Turf algae	0
lm_8i	45	la_mesa	llg	Macroalgae	71
lm_8i	45	la_mesa	llg	hard coral	0.180873583
lm_8i	45	la_mesa	llg	Soft coral	0.2
lm_8i	45	la_mesa	llg	Sponge	6
lm_8i	45	la_mesa	llg	Sand_rubble	13.11912642
lm_8i	45	la_mesa	llg	Recently_dead_coral	0
lm_8i	45	la_mesa	llg	Other	1.5
lm_8j	45	la_mesa	llg	cca	4
lm_8j	45	la_mesa	llg	Turf algae	0
lm_8j	45	la_mesa	llg	Macroalgae	72
lm_8j	45	la_mesa	llg	hard coral	2.749236317
lm_8j	45	la_mesa	llg	Soft coral	0
lm_8j	45	la_mesa	llg	Sponge	6
lm_8j	45	la_mesa	llg	Sand_rubble	4.250763683
lm_8j	45	la_mesa	llg	Recently_dead_coral	11
lm_8j	45	la_mesa	llg	Other	0
lm_9a	45	la_mesa	llg	cca	5
lm_9a	45	la_mesa	llg	Turf algae	0
lm_9a	45	la_mesa	llg	Macroalgae	12.59
lm_9a	45	la_mesa	llg	hard coral	12.40004658
lm_9a	45	la_mesa	llg	Soft coral	0
lm_9a	45	la_mesa	llg	Sponge	10
lm_9a	45	la_mesa	llg	Sand_rubble	0.009953418
lm_9a	45	la_mesa	llg	Recently_dead_coral	0
lm_9a	45	la_mesa	llg	Other	60
lm_9b	45	la_mesa	llg	cca	1.5
lm_9b	45	la_mesa	llg	Turf algae	0
lm_9b	45	la_mesa	llg	Macroalgae	38
lm_9b	45	la_mesa	llg	hard coral	0
lm_9b	45	la_mesa	llg	Soft coral	0.5
lm_9b	45	la_mesa	llg	Sponge	56
lm_9b	45	la_mesa	llg	Sand_rubble	0
lm_9b	45	la_mesa	llg	Recently_dead_coral	0
lm_9b	45	la_mesa	llg	Other	4
lm_9d	45	la_mesa	llg	cca	16
lm_9d	45	la_mesa	llg	Turf algae	0
lm_9d	45	la_mesa	llg	Macroalgae	39
lm_9d	45	la_mesa	llg	hard coral	4.593925639
lm_9d	45	la_mesa	llg	Soft coral	0.2
lm_9d	45	la_mesa	llg	Sponge	7
lm_9d	45	la_mesa	llg	Sand_rubble	30.20607436
lm_9d	45	la_mesa	llg	Recently_dead_coral	0
lm_9d	45	la_mesa	llg	Other	3
lm_9e	45	la_mesa	llg	cca	6
lm_9e	45	la_mesa	llg	Turf algae	0
lm_9e	45	la_mesa	llg	Macroalgae	48
lm_9e	45	la_mesa	llg	hard coral	1.452708774
lm_9e	45	la_mesa	llg	Soft coral	0.3
lm_9e	45	la_mesa	llg	Sponge	6
lm_9e	45	la_mesa	llg	Sand_rubble	29.24729123
lm_9e	45	la_mesa	llg	Recently_dead_coral	6
lm_9e	45	la_mesa	llg	Other	3
lm_9c	45	la_mesa	llg	cca	13
lm_9c	45	la_mesa	llg	Turf algae	0
lm_9c	45	la_mesa	llg	Macroalgae	59
lm_9c	45	la_mesa	llg	hard coral	1.078373145
lm_9c	45	la_mesa	llg	Soft coral	0.3
lm_9c	45	la_mesa	llg	Sponge	16
lm_9c	45	la_mesa	llg	Sand_rubble	7.621626855
lm_9c	45	la_mesa	llg	Recently_dead_coral	0
lm_9c	45	la_mesa	llg	Other	3
lm_9f	45	la_mesa	llg	cca	9
lm_9f	45	la_mesa	llg	Turf algae	0
lm_9f	45	la_mesa	llg	Macroalgae	70
lm_9f	45	la_mesa	llg	hard coral	0.079236854
lm_9f	45	la_mesa	llg	Soft coral	0.4
lm_9f	45	la_mesa	llg	Sponge	4
lm_9f	45	la_mesa	llg	Sand_rubble	12.52076315
lm_9f	45	la_mesa	llg	Recently_dead_coral	0
lm_9f	45	la_mesa	llg	Other	4
lm_9g	45	la_mesa	llg	cca	14
lm_9g	45	la_mesa	llg	Turf algae	0
lm_9g	45	la_mesa	llg	Macroalgae	60
lm_9g	45	la_mesa	llg	hard coral	1.772866603
lm_9g	45	la_mesa	llg	Soft coral	0
lm_9g	45	la_mesa	llg	Sponge	8.5
lm_9g	45	la_mesa	llg	Sand_rubble	12.7271334
lm_9g	45	la_mesa	llg	Recently_dead_coral	3
lm_9g	45	la_mesa	llg	Other	0
lm_9h	45	la_mesa	llg	cca	11.5
lm_9h	45	la_mesa	llg	Turf algae	0
lm_9h	45	la_mesa	llg	Macroalgae	49
lm_9h	45	la_mesa	llg	hard coral	2.247509644
lm_9h	45	la_mesa	llg	Soft coral	0.2
lm_9h	45	la_mesa	llg	Sponge	12
lm_9h	45	la_mesa	llg	Sand_rubble	19.05249036
lm_9h	45	la_mesa	llg	Recently_dead_coral	0
lm_9h	45	la_mesa	llg	Other	6
lm_9i	45	la_mesa	llg	cca	1.5
lm_9i	45	la_mesa	llg	Turf algae	0
lm_9i	45	la_mesa	llg	Macroalgae	48
lm_9i	45	la_mesa	llg	hard coral	0.884732015
lm_9i	45	la_mesa	llg	Soft coral	0.2
lm_9i	45	la_mesa	llg	Sponge	1.5
lm_9i	45	la_mesa	llg	Sand_rubble	44.91526798
lm_9i	45	la_mesa	llg	Recently_dead_coral	0
lm_9i	45	la_mesa	llg	Other	3
lm_9j	45	la_mesa	llg	cca	3.5
lm_9j	45	la_mesa	llg	Turf algae	0
lm_9j	45	la_mesa	llg	Macroalgae	58
lm_9j	45	la_mesa	llg	hard coral	0.080508098
lm_9j	45	la_mesa	llg	Soft coral	0
lm_9j	45	la_mesa	llg	Sponge	16.5
lm_9j	45	la_mesa	llg	Sand_rubble	21.1194919
lm_9j	45	la_mesa	llg	Recently_dead_coral	0.8
lm_9j	45	la_mesa	llg	Other	0
r_1a	45	roundabout	llg	cca	12
r_1a	45	roundabout	llg	Turf algae	0
r_1a	45	roundabout	llg	Macroalgae	51
r_1a	45	roundabout	llg	hard coral	0
r_1a	45	roundabout	llg	Soft coral	0.4
r_1a	45	roundabout	llg	Sponge	16
r_1a	45	roundabout	llg	Sand_rubble	12.6
r_1a	45	roundabout	llg	Recently_dead_coral	0
r_1a	45	roundabout	llg	Other	8
r_1b	45	roundabout	llg	cca	3
r_1b	45	roundabout	llg	Turf algae	0
r_1b	45	roundabout	llg	Macroalgae	68
r_1b	45	roundabout	llg	hard coral	3.615577493
r_1b	45	roundabout	llg	Soft coral	0.5
r_1b	45	roundabout	llg	Sponge	5
r_1b	45	roundabout	llg	Sand_rubble	11.88442251
r_1b	45	roundabout	llg	Recently_dead_coral	0
r_1b	45	roundabout	llg	Other	8
r_1c	45	roundabout	llg	cca	5
r_1c	45	roundabout	llg	Turf algae	0
r_1c	45	roundabout	llg	Macroalgae	56
r_1c	45	roundabout	llg	hard coral	3.990121438
r_1c	45	roundabout	llg	Soft coral	0.7
r_1c	45	roundabout	llg	Sponge	17
r_1c	45	roundabout	llg	Sand_rubble	8.309878562
r_1c	45	roundabout	llg	Recently_dead_coral	0
r_1c	45	roundabout	llg	Other	9
r_1d	45	roundabout	llg	cca	1.5
r_1d	45	roundabout	llg	Turf algae	0
r_1d	45	roundabout	llg	Macroalgae	90
r_1d	45	roundabout	llg	hard coral	3.223049392
r_1d	45	roundabout	llg	Soft coral	0
r_1d	45	roundabout	llg	Sponge	4.5
r_1d	45	roundabout	llg	Sand_rubble	0.576950608
r_1d	45	roundabout	llg	Recently_dead_coral	0
r_1d	45	roundabout	llg	Other	0.2
r_1e	45	roundabout	llg	cca	1
r_1e	45	roundabout	llg	Turf algae	0
r_1e	45	roundabout	llg	Macroalgae	60
r_1e	45	roundabout	llg	hard coral	0
r_1e	45	roundabout	llg	Soft coral	0
r_1e	45	roundabout	llg	Sponge	6
r_1e	45	roundabout	llg	Sand_rubble	7
r_1e	45	roundabout	llg	Recently_dead_coral	0
r_1e	45	roundabout	llg	Other	26
r_2a	45	roundabout	llg	cca	2
r_2a	45	roundabout	llg	Turf algae	0
r_2a	45	roundabout	llg	Macroalgae	70
r_2a	45	roundabout	llg	hard coral	3.561279052
r_2a	45	roundabout	llg	Soft coral	0.7
r_2a	45	roundabout	llg	Sponge	6
r_2a	45	roundabout	llg	Sand_rubble	12.73872095
r_2a	45	roundabout	llg	Recently_dead_coral	0
r_2a	45	roundabout	llg	Other	5
r_2b	45	roundabout	llg	cca	12
r_2b	45	roundabout	llg	Turf algae	0
r_2b	45	roundabout	llg	Macroalgae	72
r_2b	45	roundabout	llg	hard coral	0
r_2b	45	roundabout	llg	Soft coral	0.4
r_2b	45	roundabout	llg	Sponge	5
r_2b	45	roundabout	llg	Sand_rubble	6.6
r_2b	45	roundabout	llg	Recently_dead_coral	0
r_2b	45	roundabout	llg	Other	4
r_2c	45	roundabout	llg	cca	11
r_2c	45	roundabout	llg	Turf algae	0
r_2c	45	roundabout	llg	Macroalgae	52
r_2c	45	roundabout	llg	hard coral	5.251744856
r_2c	45	roundabout	llg	Soft coral	1
r_2c	45	roundabout	llg	Sponge	20
r_2c	45	roundabout	llg	Sand_rubble	0.748255144
r_2c	45	roundabout	llg	Recently_dead_coral	0
r_2c	45	roundabout	llg	Other	10
r_2d	45	roundabout	llg	cca	2
r_2d	45	roundabout	llg	Turf algae	0
r_2d	45	roundabout	llg	Macroalgae	32.5
r_2d	45	roundabout	llg	hard coral	4.092728937
r_2d	45	roundabout	llg	Soft coral	2.4
r_2d	45	roundabout	llg	Sponge	4
r_2d	45	roundabout	llg	Sand_rubble	0.007271063
r_2d	45	roundabout	llg	Recently_dead_coral	0
r_2d	45	roundabout	llg	Other	55
r_2e	45	roundabout	llg	cca	4
r_2e	45	roundabout	llg	Turf algae	0
r_2e	45	roundabout	llg	Macroalgae	50
r_2e	45	roundabout	llg	hard coral	0
r_2e	45	roundabout	llg	Soft coral	0.6
r_2e	45	roundabout	llg	Sponge	34
r_2e	45	roundabout	llg	Sand_rubble	5.4
r_2e	45	roundabout	llg	Recently_dead_coral	0
r_2e	45	roundabout	llg	Other	6
r_2f	45	roundabout	llg	cca	3
r_2f	45	roundabout	llg	Turf algae	0
r_2f	45	roundabout	llg	Macroalgae	46
r_2f	45	roundabout	llg	hard coral	0.222280453
r_2f	45	roundabout	llg	Soft coral	1.3
r_2f	45	roundabout	llg	Sponge	6
r_2f	45	roundabout	llg	Sand_rubble	10.37771955
r_2f	45	roundabout	llg	Recently_dead_coral	0
r_2f	45	roundabout	llg	Other	33.1
r_2g	45	roundabout	llg	cca	11
r_2g	45	roundabout	llg	Turf algae	0
r_2g	45	roundabout	llg	Macroalgae	49.675
r_2g	45	roundabout	llg	hard coral	12.82499628
r_2g	45	roundabout	llg	Soft coral	0.5
r_2g	45	roundabout	llg	Sponge	21
r_2g	45	roundabout	llg	Sand_rubble	3.72E-06
r_2g	45	roundabout	llg	Recently_dead_coral	0
r_2g	45	roundabout	llg	Other	5
r_2h	45	roundabout	llg	cca	48
r_2h	45	roundabout	llg	Turf algae	0
r_2h	45	roundabout	llg	Macroalgae	11
r_2h	45	roundabout	llg	hard coral	0
r_2h	45	roundabout	llg	Soft coral	0.5
r_2h	45	roundabout	llg	Sponge	4.5
r_2h	45	roundabout	llg	Sand_rubble	33
r_2h	45	roundabout	llg	Recently_dead_coral	0
r_2h	45	roundabout	llg	Other	3
r_2i	45	roundabout	llg	cca	16
r_2i	45	roundabout	llg	Turf algae	0
r_2i	45	roundabout	llg	Macroalgae	60
r_2i	45	roundabout	llg	hard coral	0
r_2i	45	roundabout	llg	Soft coral	0.8
r_2i	45	roundabout	llg	Sponge	0
r_2i	45	roundabout	llg	Sand_rubble	15.2
r_2i	45	roundabout	llg	Recently_dead_coral	0
r_2i	45	roundabout	llg	Other	8
r_3a	45	roundabout	llg	cca	14
r_3a	45	roundabout	llg	Turf algae	0
r_3a	45	roundabout	llg	Macroalgae	72
r_3a	45	roundabout	llg	hard coral	2.531159994
r_3a	45	roundabout	llg	Soft coral	0.1
r_3a	45	roundabout	llg	Sponge	6
r_3a	45	roundabout	llg	Sand_rubble	2.368840006
r_3a	45	roundabout	llg	Recently_dead_coral	0
r_3a	45	roundabout	llg	Other	3
r_3b	45	roundabout	llg	cca	5
r_3b	45	roundabout	llg	Turf algae	0
r_3b	45	roundabout	llg	Macroalgae	80
r_3b	45	roundabout	llg	hard coral	4.927442916
r_3b	45	roundabout	llg	Soft coral	0.1
r_3b	45	roundabout	llg	Sponge	6
r_3b	45	roundabout	llg	Sand_rubble	2.272557084
r_3b	45	roundabout	llg	Recently_dead_coral	0
r_3b	45	roundabout	llg	Other	1.7
r_3c	45	roundabout	llg	cca	2.5
r_3c	45	roundabout	llg	Turf algae	0
r_3c	45	roundabout	llg	Macroalgae	84.1
r_3c	45	roundabout	llg	hard coral	1.398574726
r_3c	45	roundabout	llg	Soft coral	0
r_3c	45	roundabout	llg	Sponge	12
r_3c	45	roundabout	llg	Sand_rubble	0.001425274
r_3c	45	roundabout	llg	Recently_dead_coral	0
r_3c	45	roundabout	llg	Other	0
r_3d	45	roundabout	llg	cca	2
r_3d	45	roundabout	llg	Turf algae	0
r_3d	45	roundabout	llg	Macroalgae	65
r_3d	45	roundabout	llg	hard coral	8.240876381
r_3d	45	roundabout	llg	Soft coral	0.2
r_3d	45	roundabout	llg	Sponge	11
r_3d	45	roundabout	llg	Sand_rubble	1.559123619
r_3d	45	roundabout	llg	Recently_dead_coral	0
r_3d	45	roundabout	llg	Other	12
r_3e	45	roundabout	llg	cca	22.5
r_3e	45	roundabout	llg	Turf algae	0
r_3e	45	roundabout	llg	Macroalgae	63.63324
r_3e	45	roundabout	llg	hard coral	0.466756435
r_3e	45	roundabout	llg	Soft coral	0.9
r_3e	45	roundabout	llg	Sponge	3.5
r_3e	45	roundabout	llg	Sand_rubble	3.57E-06
r_3e	45	roundabout	llg	Recently_dead_coral	0
r_3e	45	roundabout	llg	Other	9
r_3f	45	roundabout	llg	cca	3
r_3f	45	roundabout	llg	Turf algae	0
r_3f	45	roundabout	llg	Macroalgae	74
r_3f	45	roundabout	llg	hard coral	1.325473974
r_3f	45	roundabout	llg	Soft coral	1.4
r_3f	45	roundabout	llg	Sponge	4
r_3f	45	roundabout	llg	Sand_rubble	2.274526026
r_3f	45	roundabout	llg	Recently_dead_coral	0
r_3f	45	roundabout	llg	Other	14
r_3g	45	roundabout	llg	cca	9
r_3g	45	roundabout	llg	Turf algae	0
r_3g	45	roundabout	llg	Macroalgae	72
r_3g	45	roundabout	llg	hard coral	0
r_3g	45	roundabout	llg	Soft coral	0.8
r_3g	45	roundabout	llg	Sponge	6
r_3g	45	roundabout	llg	Sand_rubble	4.2
r_3g	45	roundabout	llg	Recently_dead_coral	0
r_3g	45	roundabout	llg	Other	8
r_3h	45	roundabout	llg	cca	8
r_3h	45	roundabout	llg	Turf algae	0
r_3h	45	roundabout	llg	Macroalgae	58
r_3h	45	roundabout	llg	hard coral	1.467090192
r_3h	45	roundabout	llg	Soft coral	0.9
r_3h	45	roundabout	llg	Sponge	18
r_3h	45	roundabout	llg	Sand_rubble	4.632909808
r_3h	45	roundabout	llg	Recently_dead_coral	0
r_3h	45	roundabout	llg	Other	9
r_3i	45	roundabout	llg	cca	6
r_3i	45	roundabout	llg	Turf algae	0
r_3i	45	roundabout	llg	Macroalgae	73
r_3i	45	roundabout	llg	hard coral	1.148354828
r_3i	45	roundabout	llg	Soft coral	0.5
r_3i	45	roundabout	llg	Sponge	1
r_3i	45	roundabout	llg	Sand_rubble	13.35164517
r_3i	45	roundabout	llg	Recently_dead_coral	0
r_3i	45	roundabout	llg	Other	5
r_3j	45	roundabout	llg	cca	3
r_3j	45	roundabout	llg	Turf algae	0
r_3j	45	roundabout	llg	Macroalgae	92.7
r_3j	45	roundabout	llg	hard coral	0
r_3j	45	roundabout	llg	Soft coral	0.3
r_3j	45	roundabout	llg	Sponge	0
r_3j	45	roundabout	llg	Sand_rubble	1
r_3j	45	roundabout	llg	Recently_dead_coral	0
r_3j	45	roundabout	llg	Other	3
r_3k	45	roundabout	llg	cca	1
r_3k	45	roundabout	llg	Turf algae	0
r_3k	45	roundabout	llg	Macroalgae	89
r_3k	45	roundabout	llg	hard coral	2.742112999
r_3k	45	roundabout	llg	Soft coral	0.2
r_3k	45	roundabout	llg	Sponge	6
r_3k	45	roundabout	llg	Sand_rubble	0.057887001
r_3k	45	roundabout	llg	Recently_dead_coral	0
r_3k	45	roundabout	llg	Other	1
r_3l	45	roundabout	llg	cca	0
r_3l	45	roundabout	llg	Turf algae	0
r_3l	45	roundabout	llg	Macroalgae	31.99557
r_3l	45	roundabout	llg	hard coral	35.00442835
r_3l	45	roundabout	llg	Soft coral	3
r_3l	45	roundabout	llg	Sponge	15
r_3l	45	roundabout	llg	Sand_rubble	1.65E-06
r_3l	45	roundabout	llg	Recently_dead_coral	0
r_3l	45	roundabout	llg	Other	15
r_4a	45	roundabout	llg	cca	7.5
r_4a	45	roundabout	llg	Turf algae	0
r_4a	45	roundabout	llg	Macroalgae	83
r_4a	45	roundabout	llg	hard coral	0
r_4a	45	roundabout	llg	Soft coral	0.15
r_4a	45	roundabout	llg	Sponge	4.5
r_4a	45	roundabout	llg	Sand_rubble	3.35
r_4a	45	roundabout	llg	Recently_dead_coral	0
r_4a	45	roundabout	llg	Other	1.5
r_4b	45	roundabout	llg	cca	3
r_4b	45	roundabout	llg	Turf algae	0
r_4b	45	roundabout	llg	Macroalgae	74
r_4b	45	roundabout	llg	hard coral	0
r_4b	45	roundabout	llg	Soft coral	1
r_4b	45	roundabout	llg	Sponge	9
r_4b	45	roundabout	llg	Sand_rubble	3
r_4b	45	roundabout	llg	Recently_dead_coral	0
r_4b	45	roundabout	llg	Other	10
r_4c	45	roundabout	llg	cca	4
r_4c	45	roundabout	llg	Turf algae	0
r_4c	45	roundabout	llg	Macroalgae	69.09
r_4c	45	roundabout	llg	hard coral	0.652991505
r_4c	45	roundabout	llg	Soft coral	0.25
r_4c	45	roundabout	llg	Sponge	23.5
r_4c	45	roundabout	llg	Sand_rubble	0.007008495
r_4c	45	roundabout	llg	Recently_dead_coral	0
r_4c	45	roundabout	llg	Other	2.5
r_4d	45	roundabout	llg	cca	14
r_4d	45	roundabout	llg	Turf algae	0
r_4d	45	roundabout	llg	Macroalgae	69
r_4d	45	roundabout	llg	hard coral	6.932858428
r_4d	45	roundabout	llg	Soft coral	0.3
r_4d	45	roundabout	llg	Sponge	4.5
r_4d	45	roundabout	llg	Sand_rubble	0.067141572
r_4d	45	roundabout	llg	Recently_dead_coral	0
r_4d	45	roundabout	llg	Other	5.2
r_4e	45	roundabout	llg	cca	11.5
r_4e	45	roundabout	llg	Turf algae	0
r_4e	45	roundabout	llg	Macroalgae	69
r_4e	45	roundabout	llg	hard coral	1.118893104
r_4e	45	roundabout	llg	Soft coral	0.25
r_4e	45	roundabout	llg	Sponge	12
r_4e	45	roundabout	llg	Sand_rubble	3.631106896
r_4e	45	roundabout	llg	Recently_dead_coral	0
r_4e	45	roundabout	llg	Other	2.5
r_4f	45	roundabout	llg	cca	8
r_4f	45	roundabout	llg	Turf algae	0
r_4f	45	roundabout	llg	Macroalgae	68
r_4f	45	roundabout	llg	hard coral	0
r_4f	45	roundabout	llg	Soft coral	1.5
r_4f	45	roundabout	llg	Sponge	6
r_4f	45	roundabout	llg	Sand_rubble	1
r_4f	45	roundabout	llg	Recently_dead_coral	0
r_4f	45	roundabout	llg	Other	15.5
r_4g	45	roundabout	llg	cca	3.5
r_4g	45	roundabout	llg	Turf algae	0
r_4g	45	roundabout	llg	Macroalgae	62
r_4g	45	roundabout	llg	hard coral	0.07757624
r_4g	45	roundabout	llg	Soft coral	0.7
r_4g	45	roundabout	llg	Sponge	1.5
r_4g	45	roundabout	llg	Sand_rubble	15.22242376
r_4g	45	roundabout	llg	Recently_dead_coral	0
r_4g	45	roundabout	llg	Other	17
r_4h	45	roundabout	llg	cca	11
[truncated: 1,169 more rows]
