# Supplementary material for: Benthic and fish community composition on mesophotic reefs in Grand Cayman
Source: PeerJ. 2024 Aug 29;12:e17763. doi: 10.7717/peerj.17763 (PMC11366224; doi:10.7717/peerj.17763)
Supplement: Supplemental Information 2 — The dataset and the codes used to create Figures 5 and 7 and Table 1 and for the data analysis. [file peerj-12-17763-s002.zip › plot_coral_rework.R]

#########################################################################################
######################### CCMI Banks project - Lucas lead ################################
#########################################################################################

# objective: Benthic and fish analysis  
# Author: Jack Johnson (jackvjohnson@hotmail.com) 
# Lucas Le Gall (legall.lucas.llg@gmail.com)
# Date created: April 2023

# clear workspace
rm(list=ls())


#########################################################################################
#################################### Set up #############################################

library(tidyverse)
library(fishualize)
library(patchwork)
library(FSA) 
library(vegan)
library(cowplot)
library(stringr)
library(RColorBrewer)
#########################################################################################
################################ working directories ####################################

data_wd <- "C:/Users/CCMI/Desktop/gc_coral_data/data"

output_wd <- "C:/Users/CCMI/Desktop/gc_coral_data/output" 


coral_sizefreq_dfog <- read.csv(file=file.path(data_wd, "size_frequency.csv"))
###### delete the empty cells
coral_sizefreq_df <- coral_sizefreq_dfog %>%
  slice(-c(23, 181, 230))


benthic_group_dfog <- read.csv(file=file.path(data_wd, "functional_group.csv"))

########################################################################################
############################# set my own theme for figures #############################

my_theme <- theme_classic() +
  theme(axis.title.x = element_text(size = 22, color = "black"), axis.title.y = element_text(size = 22, color = "black"), text=element_text(size=16)) +
  theme(axis.text.y = element_text(size=18, color="black"), axis.text.x = element_text(size=18, color="black", angle = 0, vjust = .0)) +
  theme(legend.text = element_text(size = 16),
        legend.title = element_text(size = 18, face = "bold")) 

##########################Prepare data set

#filtering out "Other" from the data set
summary(benthic_group_dfog)
benthic_group_filter<- benthic_group_dfog %>% filter(functional_group != "Other")

benthic_group_df <- benthic_group_filter %>% 
  group_by(file_name) %>% 
  mutate(percent_cover = percent_cover/sum(percent_cover)*100)

summary(benthic_group_df)
benthic_group_df$functional_group <- as.factor(benthic_group_df$functional_group)

# soft coral, RDC, and turf algae to low for analysis 
benthic_group_df <- subset(benthic_group_df, !(functional_group %in% c("Soft coral", "Recently_dead_coral", "Turf algae")))

#######################################################################################
############################## Coral boxplots ##########################################

coral_sizefreq_df <- na.omit(coral_sizefreq_df)
table(coral_sizefreq_df$genus)
table(coral_sizefreq_df$site)

coral_sizefreq_df <- coral_sizefreq_df %>%
  mutate(
    quadrat_area_m = quadrat_area_cm2/10000, 
    coral_area_m = coral_area_cm2/10000,
  )#convert cm^2 to m^2

# remove genus with less than 5 occurances 

#coral_sizefreq_df <- subset(coral_sizefreq_df,!(genus %in% c("millepora","pseudodiploria", "scolymia", "stephanocoenia")))

#################################################################         
################### figure 5 stack of shannon and species distrib 

#shannon index per site and coral species distribution per site

coral_sum <- coral_sizefreq_df %>% 
  group_by(site) %>%
  summarise(sum_colonie = sum(coral_area_cm2), richness = n_distinct(genus), diversity = diversity(coral_number, "shannon"))
summary(coral_sum)


coral_box_div <- ggplot(coral_sum, aes(site, diversity, fill = site)) +
  geom_bar(stat = "identity", width = 0.5) +
  coord_flip() +
  scale_fill_viridis_d(option = "turbo", begin = 0, end =1,)+
  #scale_fill_fish_d(option = "Halichoeres_bivittatus") +
  theme_classic() +
  theme(axis.title.x = element_text(size = 22, color = "black"),
        axis.title.y = element_text(size = 22, color = "black"),
        text = element_text(size = 16)) +
  theme(axis.text.y = element_text(size = 18, color = "black"),
        axis.text.x = element_text(size = 18, color = "black", angle = 0, vjust = 0)) +
  theme(legend.text = element_text(size = 16),
        legend.title = element_text(size = 18, face = "bold")) +
  scale_x_discrete(labels = c("Ghost Mountain", "La Mesa", "Lighthouse Point", "Roundabout")) +
  labs(y = "Coral diversity (Shannon)", x = "", fill = "Site") +
  theme(legend.position = "none")

coral_box_div

#Statistical test Shannon

#Shapiro-Wilk normality test
shapiro.test(coral_sum$diversity)
#data:  coral_sum$diversity
#W = 0.71786, p-value = 0.01839
#It's not normally distributed

#Kruskal Wallis

kruskal.test(diversity ~ site, data = coral_sum)

#  Kruskal-Wallis chi-squared = 3, df = 3, p-value = 0.3916

#p-value > 0.05 so it is not significantly different 

#post-hoc with Dunn's test
library(dunn.test)

dunn.test(coral_sum$diversity, g = coral_sum$site, method = "bonferroni")
                    
#  Col Mean-|
#  Row Mean |   ghost_mo    la_mesa   light_ho
#---------+---------------------------------
#   la_mesa |  -1.643167
#           |     0.3010
#           |
#  light_ho |  -0.547722   1.095445
#           |     1.0000     0.8200
#           |
#  roundabo |  -1.095445   0.547722  -0.547722
#           |     0.8200     1.0000     1.0000


#coral species distrib 

#coral_sizefreq_df <- subset(coral_sizefreq_df,!(genus %in% c("millepora","pseudodiploria", "scolymia", "stephanocoenia")))

coralGen_grouped_df <- coral_sizefreq_df %>%
  group_by(genus, site) %>%
  summarise(total_area=sum(coral_area_cm2))

coralGen_grouped_df <- coralGen_grouped_df %>%
  group_by(site) %>%
  mutate(percentage = total_area / sum(total_area) * 100)


p_coral_stacked <- ggplot(coralGen_grouped_df, aes(reorder(site, -percentage), percentage, fill = reorder(genus, percentage))) +
  geom_bar(stat = "identity", width = 0.5, color ="black") +  
  theme_classic() +
  theme(axis.title.x = element_text(size = 22, color = "black"),
        axis.title.y = element_text(size = 22, color = "black"),
        text = element_text(size = 16),
        axis.text.y = element_text(size = 18, color = "black"),
        axis.text.x = element_text(size = 18, color = "black", angle = 45, hjust = 1, vjust = 1),
        legend.text = element_text(size = 16, face = "italic"),
        legend.title = element_text(size = 18, face = "bold")) +
  scale_x_discrete(labels = c("Ghost Mountain", "La Mesa", "Lighthouse Point", "Roundabout")) +
  labs(y= "Percent Frequency (%)", x="", fill = "Genus") +
  theme(legend.position = "right")+
  scale_fill_brewer(palette = "Set3")

p_coral_stacked

png(file=file.path(output_wd, "percfreqcoral.png"), height = 3000, width = 3000, res = 350)
p_coral_stacked
dev.off()


png(file = file.path(output_wd, "coral_bargraph_FIGURE.png"), height = 4000, width = 3500, res = 350)
print(combined_plot)
dev.off()

###########################################################################################
############################pvalue, significant difference tests###########################


cca <- benthic_group_df[benthic_group_df$functional_group == "cca", ]
#Stat test for each functionnal group/site
# check for normality 
hist(cca$percent_cover)
hist(log1p(cca$percent_cover))
shapiro.test(cca$percent_cover)
kruskal.test(percent_cover~site, data = cca)
#data:  cca by site
#Kruskal-Wallis chi-squared = 157.3, df = 3, p-value < 2.2e-16
FSA::dunnTest(percent_cover~site, data = cca)


Macroalgae <- benthic_group_df[benthic_group_df$functional_group == "Macroalgae", ]
#Stat test for each functionnal group/site
# check for normality 
hist(Macroalgae$percent_cover)
hist(log1p(Macroalgae$percent_cover))
shapiro.test(Macroalgae$percent_cover)
kruskal.test(percent_cover~site, data = Macroalgae)
#data:  Macroalgae by site
#Kruskal-Wallis chi-squared = 79.702, df = 3, p-value < 2.2e-16
FSA::dunnTest(percent_cover~site, data = Macroalgae)

hardcoral <- benthic_group_df[benthic_group_df$functional_group == "hard coral", ]
#Stat test for each functionnal group/site
# check for normality 
hist(hardcoral$percent_cover)
hist(log1p(hardcoral$percent_cover))
shapiro.test(hardcoral$percent_cover)
kruskal.test(percent_cover~site, data = hardcoral)
#data:  hard coral by site
#Kruskal-Wallis chi-squared = 79.702, df = 3, p-value < 2.2e-16
FSA::dunnTest(percent_cover~site, data = hardcoral)

Sponge <- benthic_group_df[benthic_group_df$functional_group == "Sponge", ]
#Stat test for each functionnal group/site
# check for normality 
hist(Sponge$percent_cover)
hist(log1p(Sponge$percent_cover))
shapiro.test(Sponge$percent_cover)
kruskal.test(percent_cover~site, data = Sponge)
#data:  Sponge by site
#Kruskal-Wallis chi-squared = 63.503, df = 3, p-value = 1.049e-13
FSA::dunnTest(percent_cover~site, data = Sponge)

Sand_rubble <- benthic_group_df[benthic_group_df$functional_group == "Sand_rubble", ]
#Stat test for each functionnal group/site
# check for normality 
hist(Sand_rubble$percent_cover)
hist(log1p(Sand_rubble$percent_cover))
shapiro.test(Sand_rubble$percent_cover)
kruskal.test(percent_cover~site, data = Sand_rubble)
#data:  Sand_rubble by site
#Kruskal-Wallis chi-squared = 186.43, df = 3, p-value < 2.2e-16
FSA::dunnTest(percent_cover~site, data = Sand_rubble)

#Stat test for each functionnal group across site

kruskal.test(percent_cover~functional_group, data = benthic_group_df)

#Kruskal-Wallis rank sum test
#data:  percent_cover by functional_group
#Kruskal-Wallis chi-squared = 1046.8, df = 5, p-value < 2.2e-16

FSA::dunnTest(percent_cover~functional_group, data = benthic_group_df)

######################################Median and stuff

################################## adding the size of the quadrat to benthic group data set

coral_size_quadrat <- coral_sizefreq_df %>% 
  group_by(file_name,site, quadrat_area_cm2) %>%
  summarise()

benthic_group_maxi <- merge(benthic_group_dfog, coral_size_quadrat[, c("file_name", "quadrat_area_cm2")], by = "file_name", all.x = TRUE)

benthic_group_ultra <- benthic_group_maxi %>% 
  group_by(file_name) %>%
  mutate(surface= (percent_cover/100)*quadrat_area_cm2) 


##################
summary(benthic_group_ultra)

sum_macroalgae <- benthic_group_ultra %>%
  filter(functional_group == "Macroalgae")

summary(sum_macroalgae)

sum_hardcoral <- benthic_group_ultra %>%
  filter(functional_group == "hard coral")

summary(sum_hardcoral)

#############################

ghostmtnsand <- benthic_group_ultra %>%
  filter(functional_group == "Sand_rubble", site == "ghost_mountain")

summary(ghostmtnsand)

roundaboutsand <- benthic_group_ultra %>%
  filter(functional_group == "Sand_rubble", site == "roundabout")

summary(roundaboutsand)

lhpsand <- benthic_group_ultra %>%
  filter(functional_group == "Sand_rubble", site == "light_house_point")

summary(lhpsand)

lmsand <- benthic_group_ultra %>%
  filter(functional_group == "Sand_rubble", site == "la_mesa")

summary(lmsand)

roundaboutgoemon <- benthic_group_ultra %>%
  filter(functional_group == "Macroalgae", site == "roundabout")

summary(roundaboutgoemon)

gmsponge <- benthic_group_ultra %>%
  filter(functional_group == "Sponge", site == "ghost_mountain")

summary(gmsponge)

######################### stat corals


coral_sum <- coral_sizefreq_dfog %>% 
  group_by(site) %>%
  summarise(sum_colonie = sum(coral_area_cm2), richness = n_distinct(genus), diversity = diversity(coral_number, "shannon"))
summary(coral_sum)


############Figure 5, differences of contribution between functional groups

# soft coral, RDC, and turf algae to low for analysis 
benthic_group_df <- subset(benthic_group_df, !(functional_group %in% c("Soft coral", "Recently_dead_coral", "Turf algae")))

summary(benthic_group_df$percent_cover)

colorder <- c( "Macroalgae", "Sand_rubble", "Sponge", "cca", "hard coral") 

setcolors <- c("#8dd3c7", "#ffffb3", "#bebada", "#fb8072", "#80b1d3")

p_fbox <- ggplot(benthic_group_df, aes(functional_group, percent_cover, fill = functional_group)) +
  geom_boxplot() +
  my_theme +
  scale_x_discrete(limits = colorder, labels = c("Macroalgae", "Sand/Rubble", "Sponge", "CCA", "Hard Coral")) +
  scale_fill_manual(values = set3_colors) +
  labs(y = "Coverage (%)", x = "Functional Groups") +
  theme(axis.text.x = element_text(angle = 45, vjust = 1, hjust = 1)) +
  guides(fill = "none")  

p_fbox

png(file = file.path(output_wd, "figure4.png"), height = 4000, width = 3500, res = 350)
p_fbox
dev.off()

#### statistical value of coverage

# function for standard error
standard_error <- function(x) sd(x)/sqrt(length(x))

tapply(benthic_group_df$percent_cover, benthic_group_df$functional_group, median)
tapply(benthic_group_df$percent_cover, benthic_group_df$functional_group, mean)
tapply(benthic_group_df$percent_cover, benthic_group_df$functional_group, standard_error)
