# Supplementary material for: Benthic and fish community composition on mesophotic reefs in Grand Cayman
Source: PeerJ. 2024 Aug 29;12:e17763. doi: 10.7717/peerj.17763 (PMC11366224; doi:10.7717/peerj.17763)
Supplement: Supplemental Information 4 — Code used to create Figure 1. [file peerj-12-17763-s004.r]

#########################################################################################
################################ Grand Cayman map #######################################
#########################################################################################

# objective: GC map
# Author: Jack Johnson (jackvjohnson@hotmail.com)
# Date created: April 2023
# Last edited: 

# clear workspace
rm(list=ls())


#########################################################################################
#################################### Set up #############################################

library(tidyverse)
library(fishualize)
library(patchwork)
library(sf)
library(ggmap)
library(ggsn)
library(ggspatial)
library(rnaturalearth)
library(rnaturalearthdata)

#########################################################################################
################################ working directories ####################################

data_wd <- "C:/Users/jackv/OneDrive - Central Caribbean Marine Institute, Inc/Projects/Lead by Luca/Banks project/Data files"

output_wd <- "C:/Users/CCMI/Desktop/gc_coral_data/output" 

shapefile_wd <- "C:/Users/jackv/OneDrive - Central Caribbean Marine Institute, Inc/Shapefiles/Cayman Islands"


#########################################################################################
################################## map of sites #########################################
setwd(shapefile_wd)

grand_coord <- c(-81.478113, 19.20, -81.031176, 19.438963)
site <- c("Lighthouse Point", "La Mesa", "Roundabout", "Ghost Mountain")
lat <- c(19.374341, 19.32168, 19.38443, 19.403375)
lon <- c(-81.432961, -81.39308, -81.31839, -81.372718)
co_ord_df <- data.frame(site, lat, lon)

gc_map <- st_read("cym_admbnda_adm0_2020.shp")
gc_map
gc_map <- st_transform(gc_map, crs = 4326)

p_map <- ggplot() +
  geom_sf(data=gc_map, fill = "white") +
  coord_sf(xlim=c(-81.478113,-81.031176), ylim=c(19.20,19.438963), expand = T) +
  geom_point(data = co_ord_df, aes(x = lon, y = lat), size = 3) + 
  geom_text(aes(x=lon, y=lat, label=site), data=co_ord_df, hjust=+.5, vjust = -1, size = 8) +
  annotation_scale() +
  annotation_north_arrow(location = "tr", which_north = "true", 
                         pad_x = unit(34, "cm"), pad_y = unit(19.5, "cm") ,
                         height = unit(2, "cm"), width = unit(2, "cm") ,
                         style = north_arrow_fancy_orienteering) +
  theme_classic() +
  xlab("") + ylab("") +
  theme(axis.title.x = element_text(size = 22, color = "black"), axis.title.y = element_text(size = 22, color = "black"), text=element_text(size=16)) +
  theme(axis.text.y = element_text(size=18, color="black"), axis.text.x = element_text(size=18, color="black", angle = 0, vjust = .0)) +
  theme(legend.position = "none")  +
  theme(panel.background = element_rect(fill = "#5ECFFA")) +
  theme(panel.border= element_rect(colour = "black", linewidth =1, fill =NA))

p_map

# trim a world map to show the wider Caribbean region 

ocean <- ne_download(type = "ocean", category = "physical", scale = "medium")
ocean <- st_as_sf(ocean)

p_map2 <- ggplot() +
  geom_sf(data = ocean, fill = "#5ECFFA") +
  coord_sf(xlim=c(-92.478113,-62.031176), ylim=c(8.8,27), expand = T) +
  annotation_scale() +
  #annotation_north_arrow(location = "tr", which_north = "true", 
  #                       height = unit(1, "cm"), width = unit(1, "cm") ,
  #                       style = north_arrow_fancy_orienteering) +
  theme_classic() +
  xlab("") + ylab("") +
  theme(panel.background = element_rect(fill = "white")) +
  geom_rect(aes(xmin = -82.25, xmax = -80.2, ymin = 18.25, ymax = 20.25), color = "black", fill = NA, linewidth = 1) +
  annotate("text", x=-78, y=15, label = "Caribbean Sea", size = 8) +
  theme(axis.title.x = element_text(size = 22, color = "black"), axis.title.y = element_text(size = 22, color = "black"), text=element_text(size=16)) +
  theme(axis.text.y = element_text(size=18, color="black"), axis.text.x = element_text(size=18, color="black", angle = 0, vjust = .0)) +
  theme(plot.background = element_rect(colour = "black", linewidth =2)) +
  theme(
    plot.background = element_blank(),
    panel.grid.major = element_blank(),
    panel.grid.minor = element_blank(),
    panel.border = element_rect(colour = "black", linewidth =1, fill =NA),
    axis.text.x=element_blank(), 
    axis.ticks.x=element_blank(), 
    axis.text.y=element_blank(), 
    axis.ticks.y=element_blank()
  )
#theme(
#  panel.background = element_rect(fill='transparent'), #transparent panel bg
#  plot.background = element_rect(fill='transparent'))

p_map2

#########################################################################################
########################## combine plots using patchwork ################################


png(file=file.path(output_wd,'inset_map.png'),height=4000,width=6000,res=350)
p_map + inset_element(p_map2, 0.6,-0.05,1.025,0.4, align_to = "panel", on_top = T)
dev.off()


tiff(file=file.path(output_wd,'inset_map.tif'),height=4000,width=6000,res=350)
p_map + inset_element(p_map2, 0.6,-0.05,1.025,0.4, align_to = "panel", on_top = T)
dev.off()


#png(file=file.path(output_wd, "Maps_and_stacked_bars_FIGURE.png"), height = 5000, width = 9000, res=350)
#(p_map + p_map2 + plot_layout(ncol=2, widths = c(2, 1))) / (p_benthic_stacked + p_coral_stacked + p_fishtrophic_stacked) + #plot_layout(heights=c(2,1)) + plot_annotation(tag_levels = 'A') & 
#  theme(plot.tag = element_text(size = 50))
#dev.off()

#tiff(file=file.path(output_wd, "Maps_and_stacked_bars_FIGURE.tif"), height = 5000, width = 9000, res=350)
#(p_map + p_map2 + plot_layout(ncol=2, widths = c(2, 1))) / (p_benthic_stacked + p_coral_stacked + p_fishtrophic_stacked) + #plot_layout(heights=c(2,1)) + plot_annotation(tag_levels = 'A') & 
#  theme(plot.tag = element_text(size = 50))
#dev.off()
