# Supplementary material for: Benthic and fish community composition on mesophotic reefs in Grand Cayman
Source: PeerJ. 2024 Aug 29;12:e17763. doi: 10.7717/peerj.17763 (PMC11366224; doi:10.7717/peerj.17763)
Supplement: Supplemental Information 5 — The dataset and the codes used to create Figure 6 and for the data analysis. [file peerj-12-17763-s005.zip]

Archive with 2 entries (2 files):
- plot_coral_rework.R
- size_frequency.csv
