# Supplementary material for: Benthic and fish community composition on mesophotic reefs in Grand Cayman
Source: PeerJ. 2024 Aug 29;12:e17763. doi: 10.7717/peerj.17763 (PMC11366224; doi:10.7717/peerj.17763)
Supplement: Supplemental Information 5 — The dataset and the codes used to create Figure 6 and for the data analysis. [file peerj-12-17763-s005.zip › size_frequency.csv]

file_name	depth	site	genus	species	coral_number	coral_area_cm2	quadrat_area_cm2	species_aggra	analyzer
lhp_1j	45	light_house_point	Agaricia	spp	1	879.136	6254.515		llg
lhp_1j	45	light_house_point	Siderastrea	spp	2	66.804	6254.515		llg
lhp_2a	45	light_house_point	Siderastrea	spp	1	20.802	9910.801		llg
lhp_2b	45	light_house_point	Siderastrea	spp	1	22.496	9929.181		llg
lhp_1b	45	light_house_point	Siderastrea	spp	1	51.475	9914.562		llg
lhp_1b	45	light_house_point	Stephanocoenia	intersepta	2	19.739	9914.562	sint	llg
lhp_1c	45	light_house_point	Orbicella	spp	1	14.484	9929.181		llg
lhp_1e	45	light_house_point	Siderastrea	spp	1	89.311	9928.782		llg
lhp_1h	45	light_house_point					9492.485		llg
lhp_1i	45	light_house_point	Siderastrea	spp	1	26.4	9292.778		llg
lhp_1i	45	light_house_point	Siderastrea	spp	2	15.406	9292.778		llg
lhp_2c	45	light_house_point	Agaricia	spp	1	245.285	9929.17		llg
lhp_2d	45	light_house_point	Stephanocoenia	intersepta	1	20.521	9928.668	sint	llg
lhp_2d	45	light_house_point	Stephanocoenia	intersepta	2	8.075	9928.668	sint	llg
lhp_2d	45	light_house_point	Siderastrea	spp	3	14.545	9928.668		llg
lhp_2d	45	light_house_point	Siderastrea	spp	4	19.809	9928.668		llg
lhp_2e	45	light_house_point	Agaricia	spp	1	208.877	9967.518		llg
lhp_2e	45	light_house_point	Siderastrea	spp	2	147.344	9889.878		llg
lhp_2e	45	light_house_point	Siderastrea	spp	3	5.076	9889.878		llg
lhp_2f	45	light_house_point	Siderastrea	spp	1	3.454	9923.069		llg
lhp_2f	45	light_house_point	Siderastrea	spp	2	14.941	9923.069		llg
lhp_2g	45	light_house_point	Pseudodiploria	strigosa	1	12.109	9925.691	pstr	llg
									llg
lhp_2i	45	light_house_point					9928.782		llg
lhp_3a	45	light_house_point	Agaricia	spp	1	217.48	9922.539		llg
lhp_3a	45	light_house_point	Agaricia	spp	2	52.179	9922.539		llg
lhp_3b	45	light_house_point	Agaricia	spp	1	290.993	9928.782		llg
lhp_3c	45	light_house_point	Montastraea	cavernosa	1	41.659	9928.782		llg
lhp_3d	45	light_house_point					9929.176		llg
lhp_3e	45	light_house_point					9928.744		llg
lhp_3f	45	light_house_point	Siderastrea	spp	1	24.49	9929.181		llg
lhp_3f	45	light_house_point	Siderastrea	spp	2	13.484	9929.181		llg
lhp_3f	45	light_house_point	Siderastrea	spp	3	13.47	9929.181		llg
lhp_3g	45	light_house_point	Agaricia	spp	1	992.661	9926.124		llg
lhp_3g	45	light_house_point	Siderastrea	spp	2	18.609	9926.124		llg
lhp_3h	45	light_house_point					9928.027		llg
lhp_3i	45	light_house_point	Orbicella	spp	1	66.199	9928.295		llg
lhp_3i	45	light_house_point	Stephanocoenia	intersepta	2	20.586	9928.295	sint	llg
lhp_3j	45	light_house_point					8049.143		llg
lhp_4a	45	light_house_point	Siderastrea	spp	1	32.614	9926.142		llg
lhp_4a	45	light_house_point	Siderastrea	spp	2	54.362	9926.142		llg
lhp_4a	45	light_house_point	Siderastrea	spp	3	5.019	9926.142		llg
lhp_4b	45	light_house_point	Orbicella	spp	1	67.276	9896.272		llg
lhp_4c	45	light_house_point					9929.181		llg
lhp_4d	45	light_house_point	Siderastrea	spp	1	61.018	9926.124		llg
lhp_4e	45	light_house_point	Siderastrea	spp	1	13.91	9923.624		llg
lhp_4f	45	light_house_point	Montastraea	cavernosa	1	96.073	9928.7	mcav	llg
lhp_4f	45	light_house_point	Agaricia	spp	2	99.316	9928.7		llg
lhp_4g	45	light_house_point	Agaricia	spp	1	291.342	9929.181		llg
lhp_4g	45	light_house_point	Siderastrea	spp	2	10.836	9929.181		llg
lhp_4h	45	light_house_point	Montastraea	cavernosa	1	27.718	9899.397	mcav	llg
lhp_4i	45	light_house_point	Siderastrea	spp	1	27.718	9929.181		llg
lhp_4i	45	light_house_point	Agaricia	spp	2	51.63	9929.181		llg
lhp_4i	45	light_house_point	Agaricia	spp	3	101.66	9929.181		llg
lhp_4j	45	light_house_point	Siderastrea	spp	1	37.184	9978.138		llg
lhp_5a	45	light_house_point					9965.884		llg
lhp_5b	45	light_house_point					9929.181		llg
lhp_5c	45	light_house_point	Siderastrea	spp	1	28.41	9929.192		llg
lhp_5d	45	light_house_point					9929.181		llg
lhp_5e	45	light_house_point	Siderastrea	spp	1	138.532	9929.181		llg
lhp_5e	45	light_house_point	Siderastrea	spp	2	24.493	9929.181		llg
lhp_5f	45	light_house_point					9752.75		llg
lhp_5g	45	light_house_point	Siderastrea	spp	1	369.526	9929.172		llg
lhp_5g	45	light_house_point	Siderastrea	spp	2	148.99	9929.172		llg
lhp_5h	45	light_house_point	Siderastrea	spp	1	145.883	9904.249		llg
lhp_5h	45	light_house_point	Siderastrea	spp	2	65.466	9904.249		llg
lhp_5h	45	light_house_point	Siderastrea	spp	3	10.341	9904.249		llg
lhp_5i	45	light_house_point	Siderastrea	spp	1	17.296	9927.789		llg
lhp_5j	45	light_house_point	Agaricia	spp	1	40.597	9929.181		llg
lhp_5j	45	light_house_point	Agaricia	spp	2	8.585	9929.181		llg
lhp_6a	45	light_house_point					9928.781		llg
lhp_6b	45	light_house_point					9884.728		llg
lhp_6c	45	light_house_point	Siderastrea	spp	1	29.374	9927.398		llg
lhp_6c	45	light_house_point	Siderastrea	spp	2	44.29	9927.398		llg
lhp_6c	45	light_house_point	Siderastrea	spp	3	16.254	9927.398		llg
lhp_6d	45	light_house_point	Siderastrea	spp	1	9.19	9928.569		llg
lhp_6d	45	light_house_point	Siderastrea	spp	2	64.736	9928.569		llg
lhp_6d	45	light_house_point	Agaricia	spp	3	7.451	9928.569		llg
lhp_6d	45	light_house_point	Orbicella	spp	4	31.401	9928.569		llg
lhp_6d	45	light_house_point	Siderastrea	spp	5	23.435	9928.569		llg
lhp_6d	45	light_house_point	Orbicella	spp	6	122.19	9928.569		llg
lhp_6e	45	light_house_point					9929.181		llg
lhp_6f	45	light_house_point					9929.181		llg
lhp_6g	45	light_house_point	Agaricia	spp	1	192.338	9929.181		llg
lhp_6h	45	light_house_point	Agaricia	spp	1	496.162	9928.431		llg
lhp_6h	45	light_house_point	Siderastrea	spp	2	59.697	9928.431		llg
lhp_6h	45	light_house_point	Siderastrea	spp	3	66.231	9928.431		llg
lhp_6h	45	light_house_point	Siderastrea	spp	4	101.649	9928.431		llg
lhp_6i	45	light_house_point	Siderastrea	spp	1	95.433	9886.563		llg
lhp_6i	45	light_house_point	Siderastrea	spp	2	43.354	9886.563		llg
lhp_6j	45	light_house_point	Siderastrea	spp	1	35.68	9929.181		llg
lhp_6j	45	light_house_point	Siderastrea	spp	2	39.438	9929.181		llg
lhp_6j	45	light_house_point	Siderastrea	spp	3	6.535	9929.181		llg
lhp_6j	45	light_house_point	Siderastrea	spp	4	8.7	9929.181		llg
lhp_7a	45	light_house_point	Siderastrea	spp	1	22.924	9928.735		llg
lhp_7a	45	light_house_point	Siderastrea	spp	2	37.71	9928.735		llg
lhp_7b	45	light_house_point	Siderastrea	spp	1	87.907	9914.988		llg
lhp_7c	45	light_house_point	Siderastrea	spp	1	8.607	9928.782		llg
lhp_7c	45	light_house_point	Siderastrea	spp	2	52.966	9928.782		llg
lhp_7c	45	light_house_point	Siderastrea	spp	3	20.637	9928.782		llg
lhp_7d	45	light_house_point	Siderastrea	spp	1	21.123	9929.181		llg
lhp_7e	45	light_house_point	Siderastrea	spp	1	5.126	9929.181		llg
lhp_7f	45	light_house_point	Siderastrea	spp	1	37.058	9929.181		llg
lhp_7f	45	light_house_point	Siderastrea	spp	2	15.938	9929.181		llg
lhp_7g	45	light_house_point	Agaricia	spp	1	65.085	9929.181		llg
lhp_7h	45	light_house_point	Siderastrea	spp	1	18.948	9929.181		llg
lhp_7h	45	light_house_point	Siderastrea	spp	2	28.596	9929.181		llg
lhp_7i	45	light_house_point	Siderastrea	spp	1	13.633	9929.181		llg
lhp_7i	45	light_house_point	Agaricia	spp	2	4.957	9929.181		llg
lhp_7j	45	light_house_point	Agaricia	spp	1	8.882	9929.181		llg
lhp_7j	45	light_house_point	Siderastrea	spp	2	18.161	9929.181		llg
lhp_8a	45	light_house_point					9929.18		llg
lhp_8b	45	light_house_point	Siderastrea	spp	1	28.735	9928.57		llg
lhp_8c	45	light_house_point	Siderastrea	spp	1	18.121	9929.181		llg
lhp_8d	45	light_house_point	Siderastrea	spp	1	57.696	9929.181		llg
lhp_8d	45	light_house_point	Siderastrea	spp	2	109.432	9929.181		llg
lhp_8e	45	light_house_point	Siderastrea	spp	1	73.786	9929.179		llg
lhp_8f	45	light_house_point	Stephanocoenia	intersepta	1	114.49	9987.287	sint	llg
lhp_8g	45	light_house_point	Siderastrea	spp	1	12.054	9929.181		llg
lhp_8g	45	light_house_point	Agaricia	spp	2	39.27	9929.181		llg
lhp_8g	45	light_house_point	Agaricia	spp	3	25.359	9929.181		llg
lhp_8g	45	light_house_point	Agaricia	spp	4	170.809	9929.181		llg
lhp_8g	45	light_house_point	Agaricia	spp	5	108.398	9929.181		llg
lhp_8g	45	light_house_point	Siderastrea	spp	6	57.813	9929.181		llg
lhp_8g	45	light_house_point	Siderastrea	spp	7	6.728	9929.181		llg
lhp_8h	45	light_house_point	Siderastrea	spp	1	10.31	9929.181		llg
lhp_8h	45	light_house_point	Siderastrea	spp	2	12.125	9929.181		llg
lhp_8h	45	light_house_point	Agaricia	spp	3	200.15	9929.181		llg
lhp_8h	45	light_house_point	Agaricia	spp	4	198.851	9929.181		llg
lhp_8h	45	light_house_point	Agaricia	spp	5	175.686	9929.181		llg
lhp_8i	45	light_house_point	Siderastrea	spp	1	27.037	9929.181		llg
lhp_8i	45	light_house_point	Agaricia	spp	2	846.14	9929.181		llg
lhp_8j	45	light_house_point					9929.181		llg
lhp_9a	45	light_house_point	Orbicella	spp	1	370.637	8243.981		llg
lhp_9a	45	light_house_point	Siderastrea	spp	2	2.934	8243.981		llg
lhp_9a	45	light_house_point	Siderastrea	spp	3	152.532	8243.981		llg
lhp_9a	45	light_house_point	Siderastrea	spp	4	7.616	8243.981		llg
lhp_9b	45	light_house_point	Siderastrea	spp	1	25.513	9929.181		llg
lhp_9c	45	light_house_point	Agaricia	spp	1	75.327	9929.181		llg
lhp_9c	45	light_house_point	Agaricia	spp	2	58.531	9929.181		llg
lhp_9c	45	light_house_point	Siderastrea	spp	3	54.635	9929.181		llg
lhp_9c	45	light_house_point	Siderastrea	spp	4	8.386	9929.181		llg
lhp_9d	45	light_house_point	Siderastrea	spp	1	4.344	9929.181		llg
lhp_9e	45	light_house_point	Siderastrea	spp	1	27.305	9926.124		llg
lhp_9f	45	light_house_point	Siderastrea	spp	1	123.258	9929.181		llg
lhp_9g	45	light_house_point	Orbicella	spp	1	791.851	9929.174		llg
lhp_9h	45	light_house_point	Orbicella	spp	1	116.191	9929.18		llg
lhp_9h	45	light_house_point	Siderastrea	spp	2	24.012	9929.18		llg
lhp_9h	45	light_house_point	Siderastrea	spp	3	28.169	9929.18		llg
lhp_9h	45	light_house_point	Agaricia	spp	4	582.943	9929.18		llg
lhp_9i	45	light_house_point	Agaricia	spp	1	872.432	9925.786		llg
lhp_9j	45	light_house_point	Siderastrea	spp	1	9.129	9929.181		llg
lhp_9j	45	light_house_point	Siderastrea	spp	2	16.002	9929.181		llg
lhp_9j	45	light_house_point	Siderastrea	spp	3	4.998	9929.181		llg
lhp_10a	45	light_house_point					5471.715		llg
lhp_10b	45	light_house_point	Orbicella	spp	1	313.566	9929.181		llg
lhp_10b	45	light_house_point	Orbicella	spp	2	25.006	9929.181		llg
lhp_10b	45	light_house_point	Orbicella	spp	3	43.591	9929.181		llg
lhp_10c	45	light_house_point	Siderastrea	spp	1	16.716	9978.145		llg
lhp_10d	45	light_house_point	Agaricia	spp	1	130.842	9929.181		llg
lhp_10d	45	light_house_point	Agaricia	spp	2	51.36	9929.181		llg
lhp_10e	45	light_house_point	Agaricia	spp	1	15.008	9929.181		llg
lhp_10e	45	light_house_point	Siderastrea	spp	2	145.125	9929.181		llg
lhp_10e	45	light_house_point	Siderastrea	spp	3	29.515	9929.181		llg
lhp_10e	45	light_house_point	Siderastrea	spp	4	13.096	9929.181		llg
lhp_10e	45	light_house_point	Siderastrea	spp	5	122.967	9929.181		llg
lhp_10f	45	light_house_point	Siderastrea	spp	1	135.974	9929.171		llg
lhp_10g	45	light_house_point	Siderastrea	spp	1	22.4	9926.124		llg
lhp_10g	45	light_house_point	Siderastrea	spp	2	23.585	9926.124		llg
lhp_10h	45	light_house_point	Siderastrea	spp	1	58.808	9929.181		llg
lhp_10i	45	light_house_point					9929.181		llg
lhp_10j	45	light_house_point	Siderastrea	spp	1	4.849	9929.181		llg
lhp_1a	45	light_house_point					9926.124		llg
lhp_2j	45	light_house_point					6627.912		llg
lm_1a	45	la_mesa					7393.22		llg
lm_1b	45	la_mesa	Mycetophyllia	senaria	1	826.708	9861.011	msen	llg
lm_1b	45	la_mesa	Mycetophyllia	senaria	2	216.758	9861.011	msen	llg
lm_1b	45	la_mesa	Mycetophyllia	senaria	3	169.024	9861.011	msen	llg
lm_1c	45	la_mesa	Montastraea	cavernosa	1	35.53	9158.474	mcav	llg
lm_1d	45	la_mesa	Siderastrea	spp	1	41.67	9525.338		llg
		la_mesa
lm_1e	45	la_mesa	Orbicella	spp	1	76.656	9340.343		llg
lm_1f	45	la_mesa	Orbicella	spp	1	157.658	9009.284		llg
lm_1f	45	la_mesa	Porites	astreoides	2	47.566	9009.284	past	llg
lm_1f	45	la_mesa	Porites	astreoides	3	26.317	9009.284	past	llg
lm_1f	45	la_mesa	Porites	astreoides	4	34.927	9009.284	past	llg
lm_1f	45	la_mesa	Orbicella	spp	5	77.712	9009.284		llg
lm_1g	45	la_mesa	Agaricia	spp	1	118.018	9232.936		llg
lm_1g	45	la_mesa	Agaricia	spp	2	21.782	9232.936		llg
lm_1h	45	la_mesa	Orbicella	spp	1	85.211	9498.601		llg
lm_1h	45	la_mesa	Orbicella	spp	2	113.146	9498.601		llg
lm_1i	45	la_mesa	Agaricia	spp	1	102.814	9325.393		llg
lm_1i	45	la_mesa	Agaricia	spp	2	17.09	9325.393		llg
lm_1i	45	la_mesa	Agaricia	spp	3	212.644	9325.393		llg
lm_1i	45	la_mesa	Agaricia	spp	4	178.942	9325.393		llg
lm_1i	45	la_mesa	Porites	astreoides	5	112.203	9325.393		llg
lm_1i	45	la_mesa	Agaricia	spp	6	118.495	9325.393		llg
lm_1i	45	la_mesa	Agaricia	spp	7	79.256	9325.393		llg
lm_1i	45	la_mesa	Montastraea	cavernosa	8	192.745	9325.393	mcav	llg
lm_1i	45	la_mesa	Agaricia	spp	9	113.798	9325.393		llg
lm_1j	45	la_mesa	Agaricia	spp	1	100.119	9342.411		llg
lm_1j	45	la_mesa	Agaricia	spp	2	249.143	9342.411		llg
lm_1j	45	la_mesa	Agaricia	spp	3	33.308	9342.411		llg
lm_2a	45	la_mesa	Agaricia	spp	1	46.309	6969.42		llg
lm_2b	45	la_mesa	Agaricia	spp	1	58.568	9488.007		llg
lm_2b	45	la_mesa	Agaricia	spp	2	135.632	9488.007		llg
lm_2c	45	la_mesa	Agaricia	spp	1	6.219	9182.84		llg
lm_2c	45	la_mesa	Agaricia	spp	2	240.914	9182.84		llg
lm_2c	45	la_mesa	Agaricia	spp	3	36.13	9182.84		llg
lm_2c	45	la_mesa	Orbicella	spp	4	106.176	9182.84		llg
lm_2c	45	la_mesa	Orbicella	spp	5	81.914	9182.84		llg
lm_2d	45	la_mesa					9399.434		llg
lm_2e	45	la_mesa					9478.321		llg
lm_2f	45	la_mesa	Agaricia	spp	1	93.715	9192.434		llg
lm_2g	45	la_mesa	Agaricia	spp	1	51.648	9488.007		llg
lm_2g	45	la_mesa	Agaricia	spp	2	36.04	9488.007		llg
lm_2g	45	la_mesa	Agaricia	spp	3	30.828	9488.007		llg
lm_2g	45	la_mesa	Agaricia	spp	4	17.241	9488.007		llg
lm_2g	45	la_mesa	Agaricia	spp	5	143.745	9488.007		llg
lm_2g	45	la_mesa	Agaricia	spp	6	7.436	9488.007		llg
lm_2g	45	la_mesa	Agaricia	spp	7	51.464	9488.007		llg
lm_2g	45	la_mesa	Agaricia	spp	8	55.049	9488.007		llg
lm_2g	45	la_mesa	Agaricia	spp	9	29.599	9488.007		llg
lm_2g	45	la_mesa	Agaricia	spp	10	71.989	9488.007		llg
lm_2g	45	la_mesa	Agaricia	spp	11	114.002	9488.007		llg
lm_2g	45	la_mesa	Agaricia	spp	12	141.64	9488.007		llg
lm_2g	45	la_mesa	Agaricia	spp	13	5.452	9488.007		llg
lm_2h	45	la_mesa	Agaricia	spp	1	210.869	9324.01		llg
lm_2h	45	la_mesa	Montastraea	cavernosa	2	127.18	9324.01		llg
		la_mesa							llg
lm_2i	45	la_mesa	Agaricia	spp	1	3500.82	9158.484		llg
lm_2i	45	la_mesa	Agaricia	spp	2	45.653	9158.484		llg
lm_2i	45	la_mesa	Agaricia	spp	3	127.138	9158.484		llg
lm_2i	45	la_mesa	Orbicella	spp	4	96.695	9158.484		llg
lm_2j	45	la_mesa	Agaricia	spp	1	523.896	9444.19		llg
lm_2j	45	la_mesa	Agaricia	spp	2	55.403	9444.19		llg
lm_2j	45	la_mesa	Agaricia	spp	3	68.87	9444.19		llg
lm_2j	45	la_mesa	Agaricia	spp	4	17.027	9444.19		llg
lm_2j	45	la_mesa	Orbicella	spp	5	8.937	9444.19		llg
lm_2j	45	la_mesa	Orbicella	spp	6	9.232	9444.19		llg
lm_2j	45	la_mesa	Agaricia	spp	7	37.412	9444.19		llg
lm_3a	45	la_mesa					6661.808		llg
lm_3b	45	la_mesa					9489.668		llg
lm_3c	45	la_mesa	Orbicella	spp	1	210.475	9491.615		llg
lm_3c	45	la_mesa	Agaricia	spp	2	239.008	9491.615		llg
lm_3c	45	la_mesa	Porites	astreoides	3	38.329	9491.615		llg
lm_3c	45	la_mesa	Agaricia	spp	4	110.183	9491.615		llg
lm_3c	45	la_mesa	Orbicella	spp	5	10.614	9491.615		llg
lm_3c	45	la_mesa	Orbicella	spp	6	119.084	9491.615		llg
lm_3d	45	la_mesa	Agaricia	spp	1	44.412	9491.615		llg
lm_3d	45	la_mesa	Mycetophyllia	aliciae	2	149.747	9491.615		llg
lm_3e	45	la_mesa	Porites	astreoides	1	77.018	9359.007		llg
lm_3f	45	la_mesa	Agaricia	spp	1	299.013	9024.296		llg
lm_3f	45	la_mesa	Montastraea	cavernosa	2	733.331	9024.296	mcav	llg
lm_3g	45	la_mesa	Agaricia	spp	1	66.963	8677.046		llg
lm_3g	45	la_mesa	Agaricia	spp	2	40.963	8677.046		llg
lm_3g	45	la_mesa	Agaricia	spp	3	52.662	8677.046		llg
lm_3g	45	la_mesa	Agaricia	spp	4	9.391	8677.046		llg
lm_3g	45	la_mesa	Agaricia	spp	5	261.92	8677.046		llg
lm_3g	45	la_mesa	Porites	astreoides	6	89.348	8677.046	past	llg
lm_3g	45	la_mesa	Porites	astreoides	7	73.719	8677.046	past	llg
lm_3h	45	la_mesa	Agaricia	spp	1	53.992	9491.615		llg
lm_3h	45	la_mesa	Orbicella	spp	2	357.2	9491.615		llg
lm_3h	45	la_mesa	Agaricia	spp	3	117.706	9491.615		llg
lm_3h	45	la_mesa	Agaricia	spp	4	28.052	9491.615		llg
lm_3i	45	la_mesa	Montastraea	cavernosa	1	168.805	9491.625	mcav	llg
lm_3i	45	la_mesa	Montastraea	cavernosa	2	308.773	9491.625	mcav	llg
lm_3i	45	la_mesa	Montastraea	cavernosa	3	61.755	9491.625	mcav	llg
lm_3i	45	la_mesa	Agaricia	spp	4	13.201	9491.625		llg
lm_3i	45	la_mesa	Agaricia	spp	5	811.659	9491.625		llg
lm_3j	45	la_mesa	Agaricia	spp	1	26.811	9358.966		llg
lm_3j	45	la_mesa	Agaricia	spp	2	122.91	9358.966		llg
lm_4a	45	la_mesa	Siderastrea	spp	1	37.857	6289.953		llg
lm_4b	45	la_mesa					9486.674		llg
lm_4c	45	la_mesa	Orbicella	spp	1	19.41	9491.615		llg
lm_4c	45	la_mesa	Agaricia	spp	2	42.808	9491.615		llg
lm_4c	45	la_mesa	Scolymia	spp	3	22.996	9491.615		llg
lm_4d	45	la_mesa	Orbicella	spp	1	11.963	9491.615		llg
lm_4e	45	la_mesa	Orbicella	spp	1	57.137	9491.615		llg
lm_4f	45	la_mesa	Agaricia	spp	1	24.537	9491.615		llg
lm_4f	45	la_mesa	Agaricia	spp	2	44.876	9491.615		llg
lm_4f	45	la_mesa	Siderastrea	spp	3	17.852	9491.615		llg
lm_4f	45	la_mesa	Agaricia	spp	4	200.883	9491.615		llg
lm_4g	45	la_mesa	Agaricia	spp	1	123.11	9081.123		llg
lm_4g	45	la_mesa	Porites	astreoides	2	27.572	9081.123		llg
lm_4h	45	la_mesa	Orbicella	spp	1	460.27	9491.615		llg
lm_4h	45	la_mesa	Porites	astreoides	2	87.189	9491.615		llg
lm_4h	45	la_mesa	Orbicella	spp	3	164.167	9491.615		llg
lm_4h	45	la_mesa	Agaricia	spp	4	56.932	9491.615		llg
lm_4i	45	la_mesa	Montastraea	cavernosa	1	48.141	9491.615		llg
lm_4i	45	la_mesa	Siderastrea	spp	2	98.86	9491.615		llg
lm_4i	45	la_mesa	Agaricia	spp	3	57.282	9491.615		llg
lm_4i	45	la_mesa	Mycetophyllia	aliciae	4	76.258	9491.615		llg
lm_4j	45	la_mesa	Agaricia	spp	1	19.344	9470.409		llg
lm_4j	45	la_mesa	Agaricia	spp	2	8.168	9470.409		llg
lm_5a	45	la_mesa	Agaricia	spp	1	1.435	5744.605		llg
lm_5a	45	la_mesa	Agaricia	spp	2	80.718	5744.605		llg
lm_5a	45	la_mesa	Siderastrea	spp	3	41.19	5744.605		llg
lm_5a	45	la_mesa	Siderastrea	spp	4	84.651	5744.605		llg
lm_5a	45	la_mesa	Agaricia	spp	5	44.358	5744.605		llg
lm_5b	45	la_mesa	Porites	astreoides	1	48.436	9491.614		llg
lm_5b	45	la_mesa	Siderastrea	spp	2	89.824	9491.614		llg
lm_5b	45	la_mesa	Porites	astreoides	3	30.645	9491.614		llg
lm_5c	45	la_mesa	Siderastrea	spp	1	9.452	9491.615		llg
lm_5d	45	la_mesa	Siderastrea	spp	1	246.221	9491.615		llg
lm_5d	45	la_mesa	Agaricia	spp	2	131.984	9491.615		llg
lm_5d	45	la_mesa	Agaricia	spp	3	202.29	9491.615		llg
lm_5e	45	la_mesa	Siderastrea	spp	1	46.449	9491.615		llg
lm_5f	45	la_mesa	Siderastrea	spp	1	120.013	9491.615		llg
lm_5g	45	la_mesa	Siderastrea	spp	1	415.725	9493.615		llg
lm_5g	46	la_mesa	Siderastrea	spp	2	179.151	9493.615		llg
lm_5h	45	la_mesa					9491.615		llg
lm_5i	45	la_mesa	Siderastrea	spp	1	31.108	9491.615		llg
lm_5j	45	la_mesa	Siderastrea	spp	1	29.728	9492.932		llg
lm_5j	45	la_mesa	Agaricia	spp	2	159.15	9492.932		llg
lm_5j	45	la_mesa	Agaricia	spp	3	122.99	9492.932		llg
lm_5j	45	la_mesa	Agaricia	spp	4	64.613	9492.932		llg
lm_5j	45	la_mesa	Agaricia	spp	5	58.541	9492.932		llg
lm_6a	45	la_mesa					5016.374		llg
lm_6b	45	la_mesa	Siderastrea	spp	1	204.756	9491.615		llg
lm_6c	45	la_mesa					9491.615		llg
lm_6d	45	la_mesa	Siderastrea	spp	1	135.513	9491.615		llg
lm_6d	45	la_mesa	Orbicella	spp	2	81.208	9491.615		llg
lm_6e	45	la_mesa	Scolymia	spp	1	4.757	9491.615		llg
lm_6f	45	la_mesa	Agaricia	spp	1	223.408	9491.615		llg
lm_6g	45	la_mesa	Porites	astreoides	1	56.639	9491.615		llg
lm_6g	45	la_mesa	Agaricia	spp	2	65.554	9491.615		llg
lm_6g	45	la_mesa	Agaricia	spp	3	102.896	9491.615		llg
lm_6g	45	la_mesa	Agaricia	spp	4	105.285	9491.615		llg
lm_6g	45	la_mesa	Agaricia	spp	5	420.293	9491.615		llg
lm_6g	45	la_mesa	Orbicella	spp	6	488.904	9491.615		llg
lm_6h	45	la_mesa	Montastraea	cavernosa	1	41.1	9491.615		llg
lm_6h	45	la_mesa	Agaricia	spp	2	5.663	9491.615		llg
lm_6i	45	la_mesa	Porites	astreoides	1	95.841	9491.615		llg
lm_6i	45	la_mesa	Agaricia	spp	2	100.991	9491.615		llg
lm_6i	45	la_mesa	Agaricia	spp	3	734.88	9491.615		llg
lm_6i	45	la_mesa	Siderastrea	spp	4	26.506	9491.615		llg
lm_6i	45	la_mesa	Siderastrea	spp	5	14.19	9491.615		llg
lm_6j	45	la_mesa	Orbicella	spp	1	574.368	9491.615		llg
lm_7a	45	la_mesa					4590.784		llg
lm_7b	45	la_mesa	Agaricia	spp	1	7.766	9492.818		llg
lm_7c	45	la_mesa	Agaricia	spp	1	163.596	9492.818		llg
lm_7c	45	la_mesa	Agaricia	spp	2	37.171	9492.818		llg
lm_7c	45	la_mesa	Montastraea	cavernosa	3	4.824	9492.818		llg
lm_7d	45	la_mesa	Porites	astreoides	1	6.799	9492.818		llg
lm_7e	45	la_mesa	Mycetophyllia	aliciae	1	179.727	9492.818		llg
lm_7e	45	la_mesa	Siderastrea	spp	2	14.566	9492.818		llg
lm_7e	45	la_mesa	Agaricia	spp	3	78.138	9492.818		llg
lm_7e	45	la_mesa	Siderastrea	spp	4	54.522	9492.818		llg
lm_7e	45	la_mesa	Siderastrea	spp	5	51.622	9492.818		llg
lm_7f	45	la_mesa	Siderastrea	spp	1	38.375	9464.42		llg
lm_7f	45	la_mesa	Siderastrea	spp	2	41.455	9464.42		llg
lm_7f	45	la_mesa	Agaricia	spp	3	112.326	9464.42		llg
lm_7g	45	la_mesa	Porites	astreoides	1	35.856	9496.095		llg
lm_7g	45	la_mesa	Siderastrea	spp	2	65.091	9496.095		llg
lm_7h	45	la_mesa					9492.818		llg
lm_7i	45	la_mesa	Agaricia	spp	1	566.572	9492.818		llg
lm_7j	45	la_mesa	Agaricia	spp	1	611.479	9492.818		llg
lm_7j	45	la_mesa	Siderastrea	spp	2	34.77	9492.818		llg
lm_8a	45	la_mesa					4102.045		llg
lm_8b	45	la_mesa					9461.873		llg
lm_8c	45	la_mesa	Orbicella	spp	1	359.971	9491.499		llg
lm_8d	45	la_mesa	Siderastrea	spp	1	2.118	9492.818		llg
lm_8e	45	la_mesa	Agaricia	spp	1	306.284	9492.818		llg
lm_8e	45	la_mesa	Siderastrea	spp	2	14.705	9492.818		llg
lm_8e	45	la_mesa	Siderastrea	spp	3	37.447	9492.818		llg
lm_8f	45	la_mesa	Siderastrea	spp	1	27.315	9492.818		llg
lm_8f	45	la_mesa	Siderastrea	spp	2	77.592	9492.818		llg
lm_8g	45	la_mesa					9464.096		llg
lm_8h	45	la_mesa	Siderastrea	spp	1	51.541	9492.818		llg
lm_8i	45	la_mesa	Siderastrea	spp	1	17.17	9492.818		llg
lm_8j	45	la_mesa	Agaricia	spp	1	116.67	9492.818		llg
lm_8j	45	la_mesa	Orbicella	spp	2	48.127	9492.818		llg
lm_8j	45	la_mesa	Orbicella	spp	3	96.183	9492.818		llg
lm_9a	45	la_mesa	Agaricia	spp	1	70.379	1073.375		llg
lm_9a	45	la_mesa	Agaricia	spp	2	44.639	1073.375		llg
lm_9a	45	la_mesa	Agaricia	spp	3	18.081	1073.375		llg
lm_9b	45	la_mesa					6630.142		llg
lm_9d	45	la_mesa	Mycetophyllia	aliciae	1	436.093	9492.818		llg
lm_9e	45	la_mesa	Siderastrea	spp	1	23.981	9492.818		llg
lm_9e	45	la_mesa	Porites	astreoides	2	71.646	9492.818		llg
lm_9e	45	la_mesa	Siderastrea	spp	3	42.276	9492.818		llg
lm_9c	45	la_mesa	Porites	sdt	1	83.093	9492.818		llg
lm_9c	45	la_mesa	Siderastrea	spp	2	19.275	9492.818		llg
lm_9f	45	la_mesa	Siderastrea	spp	1	7.487	9448.886		llg
lm_9g	45	la_mesa	Mycetophyllia	aliciae	1	168.295	9492.818	mali	llg
lm_9h	45	la_mesa	Agaricia	spp	1	72.437	9492.818		llg
lm_9h	45	la_mesa	Orbicella	spp	2	140.915	9492.818		llg
lm_9i	45	la_mesa	Siderastrea	spp	1	83.986	9492.818		llg
lm_9j	45	la_mesa	Siderastrea	spp	1	7.644	9494.697		llg
r_1a	45	roundabout					5770.149		llg
r_1b	45	roundabout	Agaricia	spp	1	286.618	7927.309		llg
r_1c	45	roundabout	Agaricia	spp	1	235.307	9057.594		llg
r_1c	45	roundabout	Montastraea	cavernosa	2	126.102	9057.594	mcav	llg
r_1d	45	roundabout	Porites	astreoides	1	254.544	7897.614	past	llg
r_1e	45	roundabout					4759.249		llg
r_2a	45	roundabout	Siderastrea	spp	1	287.184	8064.069		llg
r_2a	45	roundabout					8064.069		llg
r_2b	45	roundabout					9955.262		llg
r_2c	45	roundabout	Agaricia	spp	1	523.412	9966.44		llg
r_2d	45	roundabout	Agaricia	spp	1	118.325	9932.908		llg
r_2d	45	roundabout	Agaricia	spp	2	288.202	9932.908		llg
r_2e	45	roundabout					9966.44		llg
r_2f	45	roundabout	Porites	porites	1	21.894	9849.719	ppor	llg
r_2g	45	roundabout	Agaricia	spp	1	1052.229	8204.517		llg
r_2h	45	roundabout					4771.379		llg
r_2i	45	roundabout					2582.769		llg
r_3a	45	roundabout	Agaricia	spp	1	220.451	8709.485		llg
r_3b	45	roundabout	Agaricia	spp	1	490.54	9955.265		llg
r_3c	45	roundabout	Agaricia	spp	1	39.042	9962.714		llg
r_3c	45	roundabout	Agaricia	spp	2	100.294	9962.714		llg
r_3d	45	roundabout	Agaricia	spp	1	18.966	9966.44		llg
r_3d	45	roundabout	Agaricia	spp	2	291.209	9966.44		llg
r_3d	45	roundabout	Agaricia	spp	3	52.034	9966.44		llg
r_3d	45	roundabout	Agaricia	spp	4	459.113	9966.44		llg
r_3e	45	roundabout	Orbicella	spp	1	46.519	9966.44		llg
r_3f	45	roundabout	Orbicella	spp	1	94.935	9901.062		llg
r_3f	45	roundabout	Orbicella	spp	2	36.301	9901.062		llg
r_3g	45	roundabout					9951.536		llg
r_3h	45	roundabout	Siderastrea	spp	1	129.335	9962.714		llg
r_3h	45	roundabout	Siderastrea	spp	2	16.827	9962.714		llg
r_3i	45	roundabout	Siderastrea	spp	1	19.944	9936.65		llg
r_3i	45	roundabout	Siderastrea	spp	2	94.164	9936.65		llg
r_3j	45	roundabout					8547.426		llg
r_3k	45	roundabout	Agaricia	spp	1	139.349	5081.811		llg
r_3l	45	roundabout	Agaricia	spp	1	531.586	1518.625		llg
r_4a	45	roundabout					7465.419		llg
r_4b	45	roundabout					9966.44		llg
r_4c	45	roundabout	Agaricia	spp	1	10.388	9966.439		llg
r_4c	45	roundabout	Agaricia	spp	2	54.692	9966.439		llg
r_4d	45	roundabout	Agaricia	spp	1	323.489	9947.816		llg
r_4d	45	roundabout	Agaricia	spp	2	12.257	9947.816		llg
r_4d	45	roundabout	Agaricia	spp	3	52.379	9947.816		llg
r_4d	45	roundabout	Agaricia	spp	4	258.211	9947.816		llg
r_4d	45	roundabout	Agaricia	spp	5	21.654	9947.816		llg
r_4d	45	roundabout	Agaricia	spp	6	21.678	9947.816		llg
r_4e	45	roundabout	Orbicella	spp	1	111.506	9965.742		llg
r_4f	45	roundabout					9965.742		llg
r_4g	45	roundabout	Mycetophyllia	aliciae	1	7.671	9888.337	mali	llg
r_4h	45	roundabout	Orbicella	spp	1	63.083	9965.742		llg
r_4i	45	roundabout	Agaricia	spp	1	1253.343	9965.743		llg
r_4i	45	roundabout	Siderastrea	spp	2	130.192	9965.743		llg
r_4j	45	roundabout					9965.742		llg
r_4k	45	roundabout	Siderastrea	spp	1	74.864	9965.742		llg
r_4l	45	roundabout	Agaricia	spp	1	100.451	9245.593		llg
r_4l	45	roundabout	Agaricia	spp	2	2269.268	9245.593		llg
r_4l	45	roundabout	Agaricia	spp	3	275.511	9245.593		llg
r_5a	45	roundabout	Orbicella	spp	1	32.464	7332.834		llg
r_5a	45	roundabout	Orbicella	spp	2	89.286	7332.834		llg
r_5b	45	roundabout	Siderastrea	spp	1	15.908	9965.742		llg
r_5b	45	roundabout	Porites	astreoides	2	29.23	9965.742		llg
r_5b	45	roundabout	Orbicella	spp	3	60.54	9965.742		llg
r_5c	45	roundabout	Orbicella	spp	1	108.005	9965.742		llg
r_5c	45	roundabout	Siderastrea	spp	2	12.466	9965.742		llg
r_5c	45	roundabout	Porites	astreoides	3	32.741	9965.742	past	llg
r_5c	45	roundabout	Porites	astreoides	4	20.13	9965.742	past	llg
r_5d	45	roundabout	Orbicella	spp	1	259.415	9965.483		llg
r_5e	45	roundabout					9965.742		llg
r_5f	45	roundabout	Orbicella	spp	1	40.068	9965.742		llg
r_5f	45	roundabout	Orbicella	spp	2	67.308	9965.742		llg
r_5f	45	roundabout	Porites	astreoides	3	25.088	9965.742	past	llg
r_5g	45	roundabout	Orbicella	spp	1	160.091	9965.742		llg
r_5g	45	roundabout	Orbicella	spp	2	173.5	9965.742		llg
r_5h	45	roundabout	Agaricia	spp	1	108.203	9963.146		llg
r_5i	45	roundabout	Agaricia	spp	1	66.959	9965.743		llg
r_5j	45	roundabout	Siderastrea	spp	1	31.74	9965.743		llg
r_5k	45	roundabout	Porites	astreoides	1	60.671	9965.742	past	llg
r_5l	45	roundabout	Siderastrea	spp	1	35.023	8829.15		llg
r_6a	45	roundabout	Orbicella	spp	1	172.442	7449.888		llg
r_6a	45	roundabout	Orbicella	spp	2	94.962	7449.888		llg
r_6b	45	roundabout	Siderastrea	spp	1	64.287	9963.186		llg
r_6c	45	roundabout	Orbicella	spp	1	39.948	9969.187		llg
r_6d	45	roundabout	Agaricia	spp	1	281.809	9963.187		llg
r_6e	45	roundabout					9963.186		llg
r_6f	45	roundabout	Orbicella	spp	1	38.622	9966.204		llg
r_6g	45	roundabout	Orbicella	spp	1	98.918	9904.58		llg
r_6h	45	roundabout	Agaricia	spp	1	526.28	9966.204		llg
r_6h	45	roundabout	Agaricia	spp	2	185.65	9966.204		llg
r_6h	45	roundabout	Agaricia	spp	3	892.179	9966.204		llg
r_6i	45	roundabout	Agaricia	spp	1	546.772	9966.204		llg
r_6i	45	roundabout	Siderastrea	spp	2	13.535	9966.204		llg
r_6j	45	roundabout	Agaricia	spp	1	164.944	9966.204		llg
r_6j	45	roundabout	Siderastrea	spp	2	28.553	9966.204		llg
r_6j	45	roundabout	Siderastrea	spp	3	228.158	9966.204		llg
r_6k	45	roundabout	Agaricia	spp	1	57.41	9966.204		llg
r_6k	45	roundabout	Agaricia	spp	2	573.03	9966.204		llg
r_6k	45	roundabout	Agaricia	spp	3	440.905	9966.204		llg
r_6l	45	roundabout	Agaricia	spp	1	22.858	8170.732		llg
r_7a	45	roundabout	Porites	astreoides	1	264.271	7014.287	past	llg
r_7a	45	roundabout	Agaricia	spp	2	163.918	7014.287		llg
r_7b	45	roundabout					9946.204		llg
r_7c	45	roundabout	Agaricia	spp	1	63.963	9966.203		llg
r_7d	45	roundabout					9964.714		llg
r_7e	45	roundabout					9966.205		llg
r_7f	45	roundabout	Orbicella	spp	1	20.128	9966.204		llg
r_7f	45	roundabout	Orbicella	spp	2	126.333	9966.204		llg
r_7f	45	roundabout	Orbicella	spp	3	126.03	9966.204		llg
r_7g	45	roundabout					9966.204		llg
r_7h	45	roundabout	Agaricia	spp	1	61.832	9956.483		llg
r_7h	45	roundabout	Agaricia	spp	2	69.008	9956.483		llg
r_7i	45	roundabout	Agaricia	spp	1	684.763	9966.204		llg
r_7i	45	roundabout	Agaricia	spp	2	539.797	9966.204		llg
r_7j	45	roundabout	Siderastrea	spp	1	7.531	9966.204		llg
r_7j	45	roundabout	Agaricia	spp	2	27.35	9966.204		llg
r_7k	45	roundabout	Agaricia	spp	1	1691.476	9963.92		llg
r_7k	45	roundabout	Agaricia	spp	2	189.993	9963.92		llg
r_7l	45	roundabout	Siderastrea	spp	1	55.545	6807.507		llg
r_7l	45	roundabout	Orbicella	spp	2	74.922	6807.507		llg
r_8a	45	roundabout	Agaricia	spp	1	1306.963	6583.167		llg
r_8a	45	roundabout	Agaricia	spp	2	43.724	6583.167		llg
r_8b	45	roundabout	Siderastrea	spp	1	23.819	9966.204		llg
r_8b	45	roundabout	Orbicella	spp	2	109.634	9966.204		llg
r_8c	45	roundabout	Orbicella	spp	1	237.817	9966.204		llg
r_8d	45	roundabout	Siderastrea	spp	1	37.775	9966.204		llg
r_8e	45	roundabout					9966.204		llg
r_8f	45	roundabout	Orbicella	spp	1	246.761	9940.428		llg
r_8g	45	roundabout	Siderastrea	spp	1	72.579	9966.204		llg
r_8h	45	roundabout	Agaricia	spp	1	37.845	9963.506		llg
r_8i	45	roundabout	Agaricia	spp	1	48.267	9966.204		llg
r_8j	45	roundabout	Siderastrea	spp	1	29.668	9962.024		llg
r_8k	45	roundabout	Siderastrea	spp	1	609.322	9939.519		llg
r_8l	45	roundabout					4276.33		llg
r_9a	45	roundabout					5861.43		llg
r_9b	45	roundabout	Orbicella	spp	1	76.143	9962.024		llg
r_9b	45	roundabout	Agaricia	spp	2	163.484	9962.024		llg
r_9b	45	roundabout	Orbicella	spp	3	36.897	9962.024		llg
r_9b	45	roundabout	Orbicella	spp	4	69.263	9962.024		llg
r_9b	45	roundabout	Orbicella	spp	5	46.286	9962.024		llg
r_9b	45	roundabout					9962.024		llg
r_9c	45	roundabout	Orbicella	spp	1	150.943	9965.748		llg
r_9c	45	roundabout	Siderastrea	spp	2	103.803	9965.748		llg
r_9c	45	roundabout	Siderastrea	spp	3	27.881	9965.748		llg
r_9c	45	roundabout	Orbicella	spp	4	24.583	9965.748		llg
r_9d	45	roundabout	Orbicella	spp	1	142.626	9962.024		llg
r_9e	45	roundabout	Agaricia	spp	1	66.171	9943.404		llg
r_9e	45	roundabout	Agaricia	spp	2	48.001	9943.404		llg
r_9e	45	roundabout	Porites	porites	3	14.735	9943.404	ppor	llg
r_9f	45	roundabout	Siderastrea	spp	1	261.724	9962.024		llg
r_9g	45	roundabout	Agaricia	spp	1	38.331	9962.024		llg
r_9h	45	roundabout	Agaricia	spp	1	15.984	9960.538		llg
r_9i	45	roundabout	Agaricia	spp	1	12.64	9962.024		llg
r_9i	45	roundabout	Siderastrea	spp	2	18.8	9962.024		llg
r_9j	45	roundabout	Agaricia	spp	1	445.752	9992.024		llg
r_9k	45	roundabout					9962.024		llg
r_9l	45	roundabout					2340.817		llg
r_10b	45	roundabout	Orbicella	spp	1	447.943	9962.024		llg
r_10c	45	roundabout	Siderastrea	spp	1	79.892	9960.894		llg
r_10d	45	roundabout					9962.024		llg
r_10e	45	roundabout	Mycetophyllia	aliciae	1	27.039	9962.024	mali	llg
r_10e	45	roundabout	Montastraea	cavernosa	2	19.762	9962.024	mcav	llg
r_10e	45	roundabout	Agaricia	spp	3	266.842	9962.024		llg
r_10f	45	roundabout	Siderastrea	spp	1	69.76	9962.024		llg
r_10f	45	roundabout	Siderastrea	spp	2	15.729	9962.024		llg
r_10f	45	roundabout	Siderastrea	spp	3	23.563	9962.024		llg
r_10f	45	roundabout	Agaricia	spp	4	35.977	9962.024		llg
r_10g	45	roundabout					9962.024		llg
r_10h	45	roundabout	Montastraea	cavernosa	1	38.912	9940.926	mcav	llg
r_10i	45	roundabout					9962.024		llg
r_10j	45	roundabout					9962.024		llg
r_10k	45	roundabout	Montastraea	cavernosa	1	12.559	8686.941	mcav	llg
r_11d	45	roundabout	Agaricia	spp	1	2257.484	7592.559		llg
r_11d	45	roundabout	Agaricia	spp	2	183.406	7592.559		llg
r_11e	45	roundabout	Agaricia	spp	1	92.131	9313.06		llg
r_11f	45	roundabout	Agaricia	spp	1	281.397	9944.378		llg
r_11f	45	roundabout	Agaricia	spp	2	192.46	9944.378		llg
r_11g	45	roundabout	Agaricia	spp	1	72.639	9962.024		llg
r_11h	45	roundabout	Montastraea	cavernosa	1	24.668	9422.907	mcav	llg
r_11i	45	roundabout					9560.869		llg
r_11j	45	roundabout	Porites	astreoides	1	51.011	9772.672	past	llg
r_11j	45	roundabout	Montastraea	cavernosa	2	134.056	9772.672	mcav	llg
gm_1d	45	ghost_mountain					3527.613		llg
gm_1e	45	ghost_mountain	Mycetophyllia	aliciae	1	9.781	8465.619	mali	llg
gm_1f	45	ghost_mountain					9628.536		llg
gm_1g	45	ghost_mountain					9928.599		llg
gm_1h	45	ghost_mountain	Scolymia	spp	1	15.28	7272.836		llg
gm_2c	45	ghost_mountain					4101.193		llg
gm_2d	45	ghost_mountain					9247.141		llg
gm_2e	45	ghost_mountain					9597.566		llg
gm_2f	45	ghost_mountain	Agaricia	spp	1	114.379	9961.075		llg
gm_2g	45	ghost_mountain	Agaricia	spp	1	365.835	9605.038		llg
gm_2g	45	ghost_mountain	Siderastrea	spp	2	194.615	9605.038		llg
gm_2h	45	ghost_mountain					7397.021		llg
gm_3b	45	ghost_mountain	Siderastrea	spp	1	45.777	3622.544		llg
gm_3b	45	ghost_mountain	Siderastrea	spp	2	4.896	3622.544		llg
gm_3b	45	ghost_mountain	Siderastrea	spp	3	2.11	3622.544		llg
gm_3b	45	ghost_mountain	Orbicella	spp	4	30.367	3622.544		llg
gm_3b	45	ghost_mountain	Orbicella	spp	4	86.399	3622.544		llg
gm_3c	45	ghost_mountain	Siderastrea	spp	1	37.256	9862.019		llg
gm_3c	45	ghost_mountain	Siderastrea	spp	2	19.904	9862.019		llg
gm_3d	45	ghost_mountain					9669.215		llg
gm_3e	45	ghost_mountain	Montastraea	cavernosa	1	38.125	9013.471	mcav	llg
gm_3f	45	ghost_mountain					9563.492		llg
gm_3g	45	ghost_mountain					9885.309		llg
gm_3h	45	ghost_mountain	Agaricia	spp	1	43.233	8454.814		llg
gm_4a	45	ghost_mountain					7064.056		llg
gm_4b	45	ghost_mountain	Millepora	alcicornis	1	12.951	9944.927	malc	llg
gm_4c	45	ghost_mountain	Orbicella	spp	1	44.64	9966.373		llg
gm_4d	45	ghost_mountain					9968.018		llg
gm_4e	45	ghost_mountain	Millepora	alcicornis	1	44.357	9836.081		llg
gm_4f	45	ghost_mountain	Agaricia	spp	1	397.874	9836.081		llg
gm_4f	45	ghost_mountain	Siderastrea	spp	2	31.922	9836.081		llg
gm_4f	45	ghost_mountain	Agaricia	spp	3	126.165	9836.081		llg
gm_4f	45	ghost_mountain	Agaricia	spp	4	130.626	9836.081		llg
gm_4f	45	ghost_mountain	Agaricia	spp	5	191.651	9836.081		llg
gm_4f	45	ghost_mountain	Agaricia	spp	6	221.733	9836.081		llg
gm_4f	45	ghost_mountain	Agaricia	spp	7	206.98	9836.081		llg
gm_4g	45	ghost_mountain	Agaricia	spp	1	415.441	9295.291		llg
gm_4g	45	ghost_mountain	Agaricia	spp	2	373.85	9295.291		llg
gm_5a	45	ghost_mountain					9485.725		llg
gm_5b	45	ghost_mountain					9829.055		llg
gm_5c	45	ghost_mountain					9967.689		llg
gm_5d	45	ghost_mountain					9973.073		llg
gm_5e	45	ghost_mountain					9890.685		llg
gm_5f	45	ghost_mountain	Millepora	alcicornis	1	6.452	9973.073		llg
gm_5g	45	ghost_mountain					9961.661		llg
gm_5h	45	ghost_mountain					9820.123		llg
gm_6a	45	ghost_mountain	Agaricia	spp	1	527.161	9362.203		llg
gm_6b	45	ghost_mountain	Orbicella	spp	1	83.382	9964.623		llg
gm_6b	45	ghost_mountain	Siderastrea	spp	2	54.396	9964.623		llg
gm_6b	45	ghost_mountain	Siderastrea	spp	3	24.489	9964.623		llg
gm_6b	45	ghost_mountain	Porites	porites	4	15.22	9964.623	ppor	llg
gm_6c	45	ghost_mountain	Siderastrea	spp	1	75.864	9938.451		llg
gm_6d	45	ghost_mountain					9973.073		llg
gm_6e	45	ghost_mountain					9868.161		llg
gm_6f	45	ghost_mountain					9652.167		llg
gm_6g	45	ghost_mountain					9376.946		llg
gm_7a	45	ghost_mountain	Porites	porites	1	43.099	4967.951	ppor	llg
gm_7b	45	ghost_mountain	Siderastrea	spp	1	22.739	9606.287		llg
gm_7c	45	ghost_mountain	Siderastrea	spp	1	28.644	9967.883		llg
gm_7d	45	ghost_mountain					9756.849		llg
gm_8a	45	ghost_mountain					4440.371		llg
gm_8b	45	ghost_mountain					9844.186		llg
gm_8c	45	ghost_mountain					9716.507		llg
gm_9a	45	ghost_mountain					4603.293		llg
lhp_1d	45	light_house_point					9929.307		llg
lhp_2h	45	light_house_point	Siderastrea	spp	1	8.012	9926.25		llg
lhp_1g	45	light_house_point					9925.814		llg
